# Supplementary material for: PRDX6 Drives Breast Cancer Progression Through Mitochondrial Biosynthesis and Oxidative Phosphorylation
Source: Cancer Med. 2025 Jun 30;14(13):e71005. doi: 10.1002/cam4.71005 (PMC12207245; doi:10.1002/cam4.71005)
Supplement: Supplementary file 3 — Table S2. [file CAM4-14-e71005-s002.xls]

## Sheet: Sheet1
Table S2. A total of 13,705 genes were identified, of which 5,648 were positively and 8,057 negatively associated with PRDX6
Gene	Statistic	P-value	FDR (BH)	Event_SD	Event_TD
A2BP1	-0.0886256	0.00336319	0.00606036	1093	510
A2ML1	0.244324	2.55401e-16	1.95059e-15	1093	991
A2M	-0.126296	2.82139e-05	6.7592e-05	1093	1093
A4GNT	-0.165016	4.09e-08	1.37436e-07	1093	710
AAA1	-0.0998939	0.000942859	0.00184731	1093	96
AACSL	0.0690399	0.0224533	0.035416	1093	561
AADAC	0.109521	0.000286084	0.000599941	1093	666
AADAT	0.11889	8.14663e-05	0.000184096	1093	1093
AAGAB	-0.180024	2.04867e-09	7.97893e-09	1093	1093
AAK1	-0.158302	1.43465e-07	4.53218e-07	1093	1093
AAMP	0.0860246	0.00442663	0.00784202	1093	1093
AARS2	0.0633295	0.0363123	0.0550364	1093	1093
AARSD1	0.110419	0.000254653	0.000538227	1093	1093
AARS	0.177717	3.30156e-09	1.25434e-08	1093	1093
AASDH	-0.224005	6.74902e-14	4.10708e-13	1093	1093
AASS	-0.276181	1.38156e-20	1.57943e-19	1093	1093
AATF	0.286031	5.02192e-22	6.56825e-21	1093	1093
AATK	-0.0993811	0.00100194	0.00195489	1093	1093
ABAT	-0.278228	7.01512e-21	8.25393e-20	1093	1093
ABCA10	-0.147326	9.99089e-07	2.87215e-06	1093	1083
ABCA11P	-0.111434	0.000223065	0.00047495	1093	1093
ABCA13	0.0948375	0.00169601	0.00319141	1093	913
ABCA1	-0.199758	2.66795e-11	1.25169e-10	1093	1093
ABCA2	-0.255163	1.04927e-17	9.06861e-17	1093	1093
ABCA3	-0.183728	9.39486e-10	3.80129e-09	1093	1093
ABCA5	-0.16994	1.57617e-08	5.5538e-08	1093	1093
ABCA6	-0.19665	5.45165e-11	2.49043e-10	1093	1091
ABCA7	-0.185287	6.73449e-10	2.76838e-09	1093	1093
ABCA8	-0.192578	1.36594e-10	6.01758e-10	1093	1068
ABCA9	-0.185981	5.80174e-10	2.3957e-09	1093	1089
ABCB10	0.16155	7.86813e-08	2.56108e-07	1093	1093
ABCB11	-0.12002	6.95606e-05	0.000158525	1093	713
ABCB1	-0.204346	9.09498e-12	4.49728e-11	1093	1092
ABCB4	-0.199943	2.5558e-11	1.20103e-10	1093	1092
ABCB5	-0.100641	0.000862556	0.00169724	1093	944
ABCB6	0.177281	3.61117e-09	1.36605e-08	1093	1093
ABCB7	-0.0829177	0.00609008	0.0105584	1093	1093
ABCC11	-0.155078	2.57296e-07	7.91002e-07	1093	1085
ABCC13	-0.105047	0.000504108	0.00102427	1093	771
ABCC3	-0.155428	2.41624e-07	7.44639e-07	1093	1093
ABCC6P2	0.134094	8.6573e-06	2.21123e-05	1093	1083
ABCC8	-0.201697	1.69804e-11	8.13889e-11	1093	1003
ABCC9	-0.211697	1.53708e-12	8.20657e-12	1093	1093
ABCD1	0.114664	0.000145257	0.000318432	1093	1093
ABCD2	-0.061972	0.0405158	0.0607948	1093	1071
ABCD3	-0.270391	9.11231e-20	9.64593e-19	1093	1093
ABCD4	-0.213634	9.51579e-13	5.18774e-12	1093	1093
ABCE1	0.146276	1.19436e-06	3.39668e-06	1093	1093
ABCF1	0.144939	1.49636e-06	4.19576e-06	1093	1093
ABCF2	0.167889	2.35273e-08	8.12392e-08	1093	1093
ABCF3	0.171444	1.1715e-08	4.1924e-08	1093	1093
ABCG1	-0.25682	6.35379e-18	5.5995e-17	1093	1093
ABCG2	-0.236758	2.16621e-15	1.51229e-14	1093	1093
ABCG5	0.0882906	0.00348573	0.00626715	1093	1001
ABCG8	0.114434	0.000149806	0.000327655	1093	503
ABHD10	0.161112	8.53814e-08	2.76888e-07	1093	1093
ABHD11	0.2138	9.13166e-13	4.98507e-12	1093	1093
ABHD12B	-0.112679	0.000189326	0.000408115	1093	970
ABHD12	0.156188	2.10696e-07	6.53522e-07	1093	1093
ABHD13	-0.193701	1.06236e-10	4.73085e-10	1093	1093
ABHD14A	0.0690618	0.0224107	0.0353516	1093	1093
ABHD14B	0.0609417	0.0439746	0.0655311	1093	1093
ABHD15	-0.200545	2.22225e-11	1.05016e-10	1093	1093
ABHD2	-0.348133	1.70353e-32	6.09853e-31	1093	1093
ABHD4	-0.112941	0.000182859	0.000395231	1093	1093
ABHD5	0.0849672	0.00493979	0.00869077	1093	1093
ABHD6	-0.149868	6.45209e-07	1.89579e-06	1093	1093
ABHD8	-0.0705097	0.0197362	0.0314603	1093	1093
ABI1	0.102336	0.000703227	0.00140124	1093	1093
ABI2	-0.279558	4.50176e-21	5.39114e-20	1093	1093
ABI3BP	-0.192244	1.47176e-10	6.45555e-10	1093	1093
ABL1	-0.274506	2.39577e-20	2.68259e-19	1093	1093
ABL2	0.0787083	0.00923578	0.0155576	1093	1093
ABLIM2	-0.169017	1.88859e-08	6.61188e-08	1093	1093
ABLIM3	-0.236201	2.52818e-15	1.75527e-14	1093	1093
ABO	-0.146302	1.1891e-06	3.38267e-06	1093	1033
ABP1	0.122912	4.61416e-05	0.000107438	1093	1071
ABR	-0.272379	4.79271e-20	5.22711e-19	1093	1093
ABT1	0.324599	3.0988e-28	7.28779e-27	1093	1093
ABTB2	0.115533	0.000129171	0.000285185	1093	1093
ACAA2	0.0674465	0.0257603	0.0401888	1093	1093
ACACA	-0.0753103	0.0127568	0.0210198	1093	1093
ACACB	-0.215131	6.54901e-13	3.62924e-12	1093	1093
ACAD10	-0.0614666	0.0421824	0.063117	1093	1093
ACAD11	-0.0648661	0.0320078	0.0490211	1093	1093
ACAD8	-0.126252	2.83972e-05	6.79988e-05	1093	1093
ACAD9	0.215215	6.412e-13	3.55526e-12	1093	1093
ACADL	0.0652321	0.0310495	0.0476766	1093	934
ACADM	-0.181863	1.39392e-09	5.54022e-09	1093	1093
ACADSB	-0.308394	1.63665e-25	2.99334e-24	1093	1093
ACAP2	-0.201923	1.61054e-11	7.73605e-11	1093	1093
ACAP3	-0.069033	0.0224669	0.0354348	1093	1093
ACAT1	0.0823317	0.00646059	0.0111637	1093	1093
ACAT2	0.171478	1.1635e-08	4.16526e-08	1093	1093
ACBD3	0.0750289	0.0130956	0.0215305	1093	1093
ACBD4	-0.187919	3.81353e-10	1.60262e-09	1093	1093
ACBD5	-0.114029	0.000158172	0.000344979	1093	1093
ACBD6	0.482591	7.70069e-65	4.56492e-62	1093	1093
ACBD7	0.0602542	0.0464187	0.0687969	1093	1091
ACCN1	-0.0646613	0.032555	0.0497608	1093	894
ACCN2	0.0681406	0.0242713	0.0380366	1093	1093
ACCS	-0.0691705	0.0221995	0.0350487	1093	1093
ACD	0.154234	2.99235e-07	9.13524e-07	1093	1093
ACE2	0.166294	3.20199e-08	1.0894e-07	1093	989
ACER2	-0.387045	2.21679e-40	1.74529e-38	1093	1092
ACE	-0.156196	2.10413e-07	6.52843e-07	1093	1093
ACIN1	-0.19229	1.45663e-10	6.39475e-10	1093	1093
ACLY	-0.0777108	0.0101666	0.0170104	1093	1093
ACMSD	-0.0704186	0.0198959	0.0316796	1093	681
ACN9	0.133974	8.82102e-06	2.25105e-05	1093	1093
ACOT13	0.283758	1.092e-21	1.37644e-20	1093	1093
ACOT1	-0.0715623	0.0179709	0.0288678	1093	1093
ACOT2	-0.183941	8.97837e-10	3.6447e-09	1093	1093
ACOT4	-0.107402	0.000375114	0.000775827	1093	1093
ACOT7	0.121426	5.70431e-05	0.00013114	1093	1093
ACOT8	0.28032	3.48819e-21	4.22249e-20	1093	1093
ACOT9	0.152062	4.39741e-07	1.31811e-06	1093	1093
ACOX2	-0.121509	5.63737e-05	0.00012966	1093	1093
ACOX3	-0.116628	0.000111279	0.000247689	1093	1093
ACOXL	-0.106302	0.000430952	0.000884054	1093	1006
ACP1	0.282953	1.43519e-21	1.7911e-20	1093	1093
ACP6	0.129372	1.78471e-05	4.37655e-05	1093	1093
ACPP	-0.118813	8.23377e-05	0.00018594	1093	1092
ACRV1	0.143988	1.75459e-06	4.88584e-06	1093	894
ACSF3	0.0598894	0.0477609	0.0705993	1093	1093
ACSL3	-0.15206	4.39905e-07	1.31841e-06	1093	1093
ACSM1	-0.0962447	0.00144424	0.00275103	1093	1089
ACSM2B	0.0685282	0.0234727	0.0368911	1093	199
ACSM4	0.0594393	0.0494622	0.0728364	1093	180
ACSM5	-0.182642	1.18265e-09	4.73225e-09	1093	1086
ACSS1	-0.146645	1.12193e-06	3.2079e-06	1093	1093
ACSS2	0.0714418	0.0181658	0.0291552	1093	1093
ACSS3	-0.131688	1.25553e-05	3.13957e-05	1093	1093
ACTA1	0.106022	0.000446391	0.000913402	1093	1082
ACTB	0.296131	1.45947e-23	2.21336e-22	1093	1093
ACTG1	0.224244	6.33999e-14	3.86634e-13	1093	1093
ACTL6A	0.256503	6.99613e-18	6.14142e-17	1093	1093
ACTL6B	-0.0609601	0.0439108	0.0654517	1093	120
ACTL7A	-0.0668582	0.0270835	0.0420674	1093	105
ACTL7B	-0.107303	0.000379841	0.000784878	1093	292
ACTL8	0.329655	4.04686e-29	1.04169e-27	1093	870
ACTN1	-0.0858649	0.00450089	0.00796519	1093	1093
ACTN2	0.248803	6.95683e-17	5.57293e-16	1093	1024
ACTR10	-0.0851538	0.00484554	0.00853389	1093	1093
ACTR3B	0.203251	1.17838e-11	5.74092e-11	1093	1093
ACTR3C	0.0877068	0.00370893	0.0066477	1093	1093
ACTR3	0.157031	1.80873e-07	5.64755e-07	1093	1093
ACTR5	0.259321	2.96081e-18	2.70636e-17	1093	1093
ACTR6	0.0967727	0.001359	0.00259825	1093	1093
ACTR8	-0.228391	2.1167e-14	1.35135e-13	1093	1093
ACVR1B	-0.208253	3.5646e-12	1.8337e-11	1093	1093
ACVR1C	-0.132146	1.17035e-05	2.94046e-05	1093	1088
ACVR1	-0.273364	3.47857e-20	3.82283e-19	1093	1093
ACVR2A	-0.12009	6.88871e-05	0.000157061	1093	1093
ACVR2B	-0.182561	1.20306e-09	4.8082e-09	1093	1093
ACVRL1	-0.107674	0.000362404	0.000751235	1093	1093
ACY1	0.131545	1.28331e-05	3.20589e-05	1093	1093
ACY3	0.0661183	0.0288302	0.044554	1093	1020
ACYP2	0.0840313	0.00543821	0.00951039	1093	1093
ADAD1	0.107418	0.000374332	0.0007743	1093	62
ADAL	-0.301108	2.42107e-24	3.99844e-23	1093	1093
ADAM10	-0.288688	2.00762e-22	2.7433e-21	1093	1093
ADAM12	-0.178183	2.99957e-09	1.14609e-08	1093	1093
ADAM15	0.319958	1.94184e-27	4.21743e-26	1093	1093
ADAM17	-0.103251	0.000629032	0.00126138	1093	1093
ADAM19	-0.0798785	0.00824111	0.0140027	1093	1093
ADAM20	-0.173064	8.48449e-09	3.0845e-08	1093	980
ADAM21P1	-0.087502	0.00379029	0.00678508	1093	911
ADAM22	-0.226942	3.11327e-14	1.9572e-13	1093	1085
ADAM23	-0.20387	1.0182e-11	5.0053e-11	1093	1083
ADAM28	-0.21173	1.52482e-12	8.1476e-12	1093	1092
ADAM29	-0.149086	7.38646e-07	2.15603e-06	1093	689
ADAM30	0.0812404	0.00720494	0.0123609	1093	102
ADAM32	0.136462	5.96734e-06	1.55651e-05	1093	1074
ADAM33	-0.141195	2.78417e-06	7.57083e-06	1093	1090
ADAMTS10	-0.104625	0.000531196	0.00107547	1093	1093
ADAMTS12	-0.266192	3.47812e-19	3.48417e-18	1093	1093
ADAMTS13	-0.140648	3.04432e-06	8.24169e-06	1093	1093
ADAMTS14	-0.102553	0.000684943	0.00136697	1093	1093
ADAMTS15	-0.261306	1.60486e-18	1.50306e-17	1093	1088
ADAMTS16	-0.170222	1.49116e-08	5.27551e-08	1093	1089
ADAMTS17	-0.135195	7.28769e-06	1.87734e-05	1093	1093
ADAMTS18	-0.18497	7.20768e-10	2.95386e-09	1093	1069
ADAMTS19	-0.193595	1.08792e-10	4.8372e-10	1093	955
ADAMTS20	-0.0706476	0.0194966	0.0311079	1093	544
ADAMTS2	-0.232348	7.28288e-15	4.8326e-14	1093	1093
ADAMTS5	-0.149366	7.03742e-07	2.05892e-06	1093	1093
ADAMTS6	-0.214236	8.19092e-13	4.49219e-12	1093	1093
ADAMTS7	-0.111647	0.000216926	0.00046276	1093	1093
ADAMTS8	-0.0603906	0.0459248	0.0681782	1093	1086
ADAMTS9	-0.102591	0.000681778	0.00136079	1093	1093
ADAMTSL1	-0.206394	5.57954e-12	2.81139e-11	1093	1093
ADAMTSL2	-0.157514	1.65647e-07	5.18981e-07	1093	1093
ADAMTSL3	-0.21791	3.24847e-13	1.84535e-12	1093	1092
ADAMTSL5	-0.162413	6.69406e-08	2.19452e-07	1093	1092
ADAP2	-0.0712858	0.0184207	0.0295221	1093	1093
ADARB1	-0.134352	8.31534e-06	2.12874e-05	1093	1093
ADARB2	-0.119864	7.11054e-05	0.000161771	1093	854
ADAR	0.0744423	0.0138279	0.0226513	1093	1093
ADAT1	-0.273681	3.13675e-20	3.45849e-19	1093	1093
ADAT2	0.16639	3.14319e-08	1.07012e-07	1093	1093
ADAT3	0.0691093	0.0223182	0.0352195	1093	1093
ADA	0.271833	5.71962e-20	6.19779e-19	1093	1093
ADCK1	0.0650834	0.0314358	0.0482183	1093	1093
ADCK5	0.161115	8.53306e-08	2.76768e-07	1093	1093
ADCY10	0.157786	1.57641e-07	4.9575e-07	1093	1014
ADCY1	-0.288697	2.00148e-22	2.73676e-21	1093	1093
ADCY4	-0.162284	6.85725e-08	2.24546e-07	1093	1093
ADCY5	-0.218248	2.98045e-13	1.6974e-12	1093	1085
ADCY6	-0.275854	1.5386e-20	1.753e-19	1093	1093
ADCY9	-0.227536	2.65866e-14	1.68454e-13	1093	1093
ADCYAP1R1	-0.253424	1.76929e-17	1.49706e-16	1093	860
ADCYAP1	-0.121423	5.70665e-05	0.000131179	1093	1023
ADC	-0.229979	1.38258e-14	8.95723e-14	1093	1093
ADD1	-0.381603	3.26887e-39	2.30364e-37	1093	1093
ADD2	-0.0959453	0.00149474	0.00283944	1093	1092
ADD3	-0.167209	2.68413e-08	9.2177e-08	1093	1093
ADH1A	-0.101947	0.000737171	0.00146482	1093	784
ADH1B	-0.0892774	0.00313598	0.0056758	1093	1029
ADH6	0.0608842	0.0441747	0.0657953	1093	653
ADHFE1	-0.110566	0.000249845	0.000529064	1093	1093
ADI1	0.276382	1.29269e-20	1.48372e-19	1093	1093
ADIPOQ	-0.0986101	0.00109723	0.00212825	1093	1033
ADIPOR1	0.246482	1.36915e-16	1.06834e-15	1093	1093
ADIPOR2	-0.0652361	0.031039	0.0476641	1093	1093
ADK	0.218043	3.14036e-13	1.78595e-12	1093	1093
ADM2	0.083281	0.00587007	0.0102125	1093	1093
ADM	0.145831	1.28777e-06	3.64333e-06	1093	1093
ADNP2	-0.136808	5.64873e-06	1.47666e-05	1093	1093
ADNP	-0.125197	3.31467e-05	7.86429e-05	1093	1093
ADORA1	0.0635645	0.0356235	0.0540697	1093	1093
ADORA2B	0.13043	1.52089e-05	3.76349e-05	1093	1093
ADO	0.0718779	0.0174694	0.0281338	1093	1093
ADPRHL2	0.167674	2.45307e-08	8.45302e-08	1093	1093
ADRA1A	-0.103254	0.00062885	0.00126114	1093	862
ADRA1B	-0.0622843	0.0395137	0.0594327	1093	1087
ADRA1D	-0.0619148	0.0407015	0.0610559	1093	1060
ADRA2A	-0.147503	9.69362e-07	2.79187e-06	1093	1093
ADRB2	-0.130633	1.47476e-05	3.65428e-05	1093	1092
ADRBK1	-0.114464	0.000149208	0.000326453	1093	1093
ADRBK2	-0.147615	9.50917e-07	2.74109e-06	1093	1093
ADRM1	0.285926	5.20632e-22	6.78741e-21	1093	1093
ADSL	0.226748	3.2777e-14	2.05801e-13	1093	1093
ADSSL1	-0.151526	4.83146e-07	1.4388e-06	1093	1093
ADSS	0.193967	1.00084e-10	4.46481e-10	1093	1093
AEBP1	-0.123553	4.20787e-05	9.85014e-05	1093	1093
AFAP1L1	-0.199378	2.91306e-11	1.3613e-10	1093	1093
AFAP1L2	-0.228392	2.11584e-14	1.35123e-13	1093	1093
AFAP1	-0.295817	1.63257e-23	2.45923e-22	1093	1093
AFARP1	-0.138703	4.17197e-06	1.10804e-05	1093	1055
AFF1	-0.361817	3.81237e-35	1.71898e-33	1093	1093
AFF2	-0.14493	1.49872e-06	4.20178e-06	1093	1089
AFF3	-0.373971	1.30854e-37	7.64455e-36	1093	1093
AFF4	-0.310068	8.71854e-26	1.62405e-24	1093	1093
AFG3L2	0.0880769	0.00356599	0.00640403	1093	1093
AFP	-0.134085	8.66908e-06	2.21395e-05	1093	797
AFTPH	-0.210122	2.2625e-12	1.18618e-11	1093	1093
AGAP11	-0.23458	3.95488e-15	2.68748e-14	1093	1092
AGAP1	-0.196516	5.62092e-11	2.56543e-10	1093	1093
AGAP5	-0.208442	3.40535e-12	1.75537e-11	1093	1093
AGBL2	-0.300771	2.73714e-24	4.48878e-23	1093	1089
AGBL4	-0.139104	3.911e-06	1.04378e-05	1093	1050
AGFG1	-0.0965165	0.00139976	0.00267111	1093	1093
AGFG2	-0.127442	2.38175e-05	5.75245e-05	1093	1093
AGGF1	-0.169036	1.88187e-08	6.5908e-08	1093	1093
AGK	0.155305	2.47029e-07	7.60366e-07	1093	1093
AGL	-0.193631	1.07935e-10	4.80121e-10	1093	1093
AGMAT	0.173509	7.75998e-09	2.83338e-08	1093	1092
AGPAT2	0.0994301	0.000996154	0.00194417	1093	1093
AGPS	-0.211333	1.68101e-12	8.94187e-12	1093	1093
AGR2	-0.122393	4.97057e-05	0.000115204	1093	1089
AGR3	-0.106431	0.00042401	0.000870701	1093	1028
AGRN	-0.136764	5.68872e-06	1.48692e-05	1093	1093
AGRP	0.0884261	0.00343567	0.00618599	1093	643
AGTPBP1	-0.0861719	0.0043591	0.00772647	1093	1093
AGTR1	-0.321702	9.78033e-28	2.19513e-26	1093	1090
AGTR2	-0.0863496	0.00427886	0.00759492	1093	297
AGTRAP	0.108708	0.000317583	0.000662823	1093	1093
AGT	0.132086	1.18119e-05	2.96696e-05	1093	1092
AGXT2L2	-0.157007	1.81656e-07	5.67113e-07	1093	1093
AHCTF1	0.26182	1.36865e-18	1.29204e-17	1093	1093
AHCYL1	-0.261326	1.59538e-18	1.49488e-17	1093	1093
AHCYL2	-0.293735	3.42204e-23	5.01974e-22	1093	1093
AHCY	0.303554	9.88383e-25	1.68964e-23	1093	1093
AHDC1	-0.232351	7.27614e-15	4.83039e-14	1093	1093
AHI1	-0.116772	0.000109121	0.000243074	1093	1093
AHNAK2	-0.115807	0.000124456	0.000275376	1093	1093
AHNAK	-0.414499	1.26954e-46	1.86771e-44	1093	1093
AHR	-0.184681	7.66783e-10	3.13542e-09	1093	1093
AHSA1	0.358447	1.76218e-34	7.47719e-33	1093	1093
AHSA2	-0.175225	5.49016e-09	2.03896e-08	1093	1093
AHSG	0.104972	0.000508828	0.00103267	1093	242
AIDA	0.446036	1.50959e-54	4.0034e-52	1093	1093
AIF1L	0.160041	1.04168e-07	3.34742e-07	1093	1093
AIFM1	0.228077	2.3016e-14	1.46522e-13	1093	1093
AIFM2	0.0945063	0.00176086	0.00330849	1093	1093
AIFM3	0.120477	6.52328e-05	0.000149134	1093	1092
AIG1	0.0877564	0.00368949	0.00661581	1093	1093
AIM1L	0.149119	7.34489e-07	2.14452e-06	1093	1086
AIM2	0.0605203	0.0454595	0.0675541	1093	1091
AIMP1	0.119186	7.81721e-05	0.000177089	1093	1093
AIMP2	0.32002	1.89501e-27	4.12016e-26	1093	1093
AIPL1	0.134001	8.78385e-06	2.24213e-05	1093	301
AIP	0.0753102	0.0127568	0.0210198	1093	1093
AIRE	-0.0815631	0.00697718	0.0119905	1093	377
AJAP1	-0.182949	1.10828e-09	4.44435e-09	1093	1078
AK2	0.26756	2.25438e-19	2.29945e-18	1093	1093
AK3L1	0.0741112	0.0142569	0.0232991	1093	1093
AK3	-0.0918056	0.00238084	0.00438708	1093	1093
AK5	-0.239732	9.43208e-16	6.80643e-15	1093	1091
AK7	-0.263279	8.68844e-19	8.35475e-18	1093	1086
AKAP10	-0.355295	7.25432e-34	2.88384e-32	1093	1093
AKAP11	-0.328495	6.47661e-29	1.63784e-27	1093	1093
AKAP12	-0.275724	1.6059e-20	1.82658e-19	1093	1093
AKAP13	-0.406805	8.17299e-45	1.02954e-42	1093	1093
AKAP14	0.0595765	0.0489386	0.0721444	1093	493
AKAP2	-0.232718	6.58445e-15	4.39e-14	1093	1083
AKAP5	-0.246684	1.29111e-16	1.0094e-15	1093	1093
AKAP6	-0.169216	1.81671e-08	6.37238e-08	1093	1093
AKAP7	0.0834208	0.00578734	0.0100772	1093	1093
AKAP9	-0.356425	4.37594e-34	1.75691e-32	1093	1093
AKD1	-0.242919	3.81997e-16	2.86214e-15	1093	1093
AKIRIN1	-0.0738266	0.014635	0.0238745	1093	1093
AKIRIN2	0.218349	2.90517e-13	1.65593e-12	1093	1093
AKNA	-0.15178	4.62053e-07	1.38068e-06	1093	1093
AKR1A1	0.0740413	0.014349	0.0234363	1093	1093
AKR1B15	0.125655	3.10023e-05	7.38683e-05	1093	915
AKR1C1	0.115389	0.000131714	0.000290416	1093	1092
AKR1C2	0.106904	0.000399528	0.000822775	1093	1090
AKR1C3	0.0681439	0.0242644	0.0380287	1093	1093
AKR1D1	0.0615269	0.0419807	0.0628386	1093	767
AKR1E2	0.147888	9.07625e-07	2.62381e-06	1093	1086
AKR7A2	-0.127141	2.49067e-05	6.00184e-05	1093	1093
AKR7A3	-0.192471	1.39901e-10	6.15388e-10	1093	1093
AKR7L	-0.20844	3.40649e-12	1.75551e-11	1093	1093
AKT1S1	0.214915	6.913e-13	3.81939e-12	1093	1093
AKT1	-0.142483	2.25269e-06	6.19159e-06	1093	1093
AKT2	-0.0792253	0.00878386	0.0148597	1093	1093
AKT3	-0.0980354	0.00117361	0.00226573	1093	1093
ALAD	-0.282895	1.46373e-21	1.82446e-20	1093	1093
ALAS2	-0.0670283	0.026695	0.041512	1093	531
ALB	-0.127412	2.39247e-05	5.77765e-05	1093	1057
ALCAM	-0.203614	1.08167e-11	5.29539e-11	1093	1093
ALDH18A1	0.188411	3.42652e-10	1.44692e-09	1093	1093
ALDH1A1	-0.107029	0.000393263	0.000810535	1093	1093
ALDH1A2	-0.10658	0.000416166	0.000855203	1093	1086
ALDH1B1	0.0778157	0.010065	0.0168516	1093	1093
ALDH1L2	-0.0737074	0.014796	0.0241214	1093	1093
ALDH3A2	-0.106352	0.000428259	0.000878977	1093	1093
ALDH3B2	-0.164534	4.48328e-08	1.50076e-07	1093	1092
ALDH4A1	-0.143228	1.99138e-06	5.51247e-06	1093	1093
ALDH6A1	-0.26852	1.66006e-19	1.71056e-18	1093	1093
ALDH7A1	0.125927	2.97863e-05	7.11056e-05	1093	1093
ALDH9A1	0.250164	4.66204e-17	3.79958e-16	1093	1093
ALDOA	0.145046	1.46977e-06	4.12638e-06	1093	1093
ALDOC	0.111857	0.000211	0.000450929	1093	1093
ALG10B	-0.257746	4.79435e-18	4.29658e-17	1093	1093
ALG10	-0.0943329	0.0017957	0.00336861	1093	1093
ALG11	-0.140158	3.29732e-06	8.88435e-06	1093	1092
ALG13	-0.155544	2.36658e-07	7.29668e-07	1093	1093
ALG14	0.0892436	0.00314742	0.00569548	1093	1093
ALG1L2	0.112847	0.000185145	0.000399739	1093	391
ALG1L	0.145791	1.29644e-06	3.6658e-06	1093	1082
ALG3	0.478094	1.66429e-63	9.06591e-61	1093	1093
ALG6	0.171436	1.1734e-08	4.19843e-08	1093	1093
ALG8	0.207373	4.40888e-12	2.24908e-11	1093	1093
ALKBH1	-0.162702	6.33973e-08	2.08444e-07	1093	1093
ALKBH2	0.299726	4.00108e-24	6.45134e-23	1093	1093
ALKBH4	0.164408	4.59164e-08	1.53575e-07	1093	1093
ALKBH6	0.219441	2.19838e-13	1.26631e-12	1093	1093
ALKBH8	-0.262705	1.03945e-18	9.91014e-18	1093	1093
ALMS1P	-0.224231	6.3619e-14	3.87852e-13	1093	1054
ALMS1	-0.216318	4.85903e-13	2.72189e-12	1093	1093
ALOX5AP	-0.0949509	0.00167431	0.00315498	1093	1093
ALOX5	-0.188373	3.45462e-10	1.45756e-09	1093	1093
ALPI	0.0831104	0.0059725	0.0103718	1093	109
ALPK1	-0.159028	1.25564e-07	3.99108e-07	1093	1093
ALPK3	-0.257933	4.5281e-18	4.06702e-17	1093	1093
ALPPL2	0.0694269	0.0217081	0.034332	1093	172
ALPP	0.155609	2.33898e-07	7.21712e-07	1093	275
ALS2CL	0.088706	0.00333438	0.00601274	1093	1093
ALS2CR11	-0.102866	0.000659322	0.00131897	1093	1040
ALS2CR12	-0.111825	0.000211893	0.000452644	1093	999
ALS2CR8	-0.417169	2.91614e-47	4.45264e-45	1093	1093
ALS2	-0.218698	2.65785e-13	1.51969e-12	1093	1093
ALX1	0.069909	0.0208101	0.0330361	1093	653
ALX3	-0.162953	6.04674e-08	1.99398e-07	1093	1090
ALX4	-0.188539	3.33191e-10	1.40963e-09	1093	892
AMAC1L3	-0.194253	9.38529e-11	4.19704e-10	1093	583
AMACR	-0.122421	4.95068e-05	0.000114783	1093	1093
AMBRA1	-0.293252	4.06051e-23	5.92181e-22	1093	1093
AMD1	0.203712	1.057e-11	5.18416e-11	1093	1093
AMDHD1	-0.126156	2.88025e-05	6.88875e-05	1093	1083
AMFR	-0.144282	1.67046e-06	4.66382e-06	1093	1093
AMIGO1	-0.329926	3.62349e-29	9.37502e-28	1093	1093
AMIGO2	-0.147286	1.00594e-06	2.89144e-06	1093	1093
AMMECR1L	-0.171374	1.18782e-08	4.24628e-08	1093	1093
AMMECR1	0.111906	0.000209664	0.000448407	1093	1093
AMN1	-0.110478	0.000252708	0.000534397	1093	1093
AMN	0.0848214	0.00501465	0.00881094	1093	848
AMOTL1	-0.149971	6.33727e-07	1.86382e-06	1093	1093
AMOTL2	-0.170313	1.46485e-08	5.18968e-08	1093	1093
AMPD1	-0.0785245	0.00940138	0.0158154	1093	907
AMPD2	0.0750666	0.0130498	0.0214605	1093	1093
AMPD3	-0.159491	1.153e-07	3.67819e-07	1093	1093
AMPH	-0.223841	7.04415e-14	4.27764e-13	1093	1093
AMTN	0.0785405	0.00938682	0.0157936	1093	518
AMY1A	0.134677	7.90338e-06	2.02791e-05	1093	1010
AMY2A	0.0677492	0.0251014	0.0392216	1093	858
AMY2B	-0.095261	0.00161629	0.00305336	1093	1092
AMZ1	-0.101825	0.000748089	0.00148578	1093	1090
AMZ2	0.128695	1.97578e-05	4.81988e-05	1093	1093
ANAPC10	0.142157	2.37719e-06	6.51426e-06	1093	1093
ANAPC11	0.272426	4.71921e-20	5.14974e-19	1093	1093
ANAPC16	0.13838	4.39457e-06	1.16333e-05	1093	1093
ANAPC1	-0.114256	0.000153423	0.000335201	1093	1093
ANAPC2	-0.163544	5.40902e-08	1.79337e-07	1093	1093
ANAPC4	-0.0626706	0.0383036	0.0577678	1093	1093
ANAPC5	0.103739	0.000592514	0.00119278	1093	1093
ANAPC7	0.260371	2.14288e-18	1.98119e-17	1093	1093
ANGEL1	-0.240875	6.83099e-16	4.99923e-15	1093	1093
ANGEL2	0.0654725	0.0304335	0.0468316	1093	1093
ANGPT1	-0.0650253	0.0315877	0.0484293	1093	1093
ANGPT2	-0.115463	0.000130392	0.000287596	1093	1093
ANGPT4	-0.249951	4.96405e-17	4.03592e-16	1093	839
ANGPTL1	-0.151006	5.29217e-07	1.56881e-06	1093	1090
ANGPTL2	-0.139669	3.56986e-06	9.57299e-06	1093	1093
ANGPTL4	0.150201	6.0892e-07	1.79322e-06	1093	1093
ANGPTL5	-0.0949469	0.00167508	0.00315613	1093	756
ANGPTL7	-0.0896782	0.00300332	0.00545283	1093	777
ANK1	-0.0816779	0.00689773	0.0118631	1093	1091
ANK2	-0.153095	3.66454e-07	1.10833e-06	1093	1093
ANK3	-0.126928	2.57025e-05	6.18473e-05	1093	1093
ANKAR	-0.168417	2.12311e-08	7.37528e-08	1093	1093
ANKFN1	-0.11198	0.000207624	0.000444562	1093	764
ANKFY1	-0.30656	3.24793e-25	5.8344e-24	1093	1093
ANKHD1-EIF4EBP3	-0.309517	1.07326e-25	1.98819e-24	1093	1093
ANKHD1	-0.168245	2.19572e-08	7.61308e-08	1093	1093
ANKIB1	-0.131894	1.21639e-05	3.04967e-05	1093	1093
ANKK1	-0.121229	5.86595e-05	0.000134718	1093	1078
ANKLE1	0.114899	0.000140715	0.00030881	1093	1091
ANKLE2	-0.0981972	0.00115163	0.00222776	1093	1093
ANKMY1	-0.160914	8.8587e-08	2.86685e-07	1093	1093
ANKMY2	-0.180171	1.98659e-09	7.74163e-09	1093	1093
ANKRA2	-0.26112	1.70007e-18	1.59002e-17	1093	1093
ANKRD10	-0.13085	1.42674e-05	3.54529e-05	1093	1093
ANKRD11	-0.107385	0.000375933	0.000777439	1093	1093
ANKRD12	-0.291723	6.95793e-23	9.98129e-22	1093	1093
ANKRD13A	-0.176542	4.20047e-09	1.57567e-08	1093	1093
ANKRD13B	0.11934	7.65142e-05	0.000173469	1093	1093
ANKRD13C	-0.16314	5.83798e-08	1.92892e-07	1093	1093
ANKRD16	0.261518	1.50289e-18	1.41216e-17	1093	1093
ANKRD17	-0.219635	2.09218e-13	1.2079e-12	1093	1093
ANKRD19	0.158924	1.27984e-07	4.06414e-07	1093	1093
ANKRD20A3	-0.137882	4.75976e-06	1.25321e-05	1093	1055
ANKRD20A4	-0.132022	1.19286e-05	2.99552e-05	1093	683
ANKRD20B	-0.0696232	0.0213386	0.0337873	1093	1029
ANKRD22	0.106514	0.000419623	0.000862131	1093	1093
ANKRD23	-0.101142	0.000812328	0.00160562	1093	1093
ANKRD24	-0.18353	9.79835e-10	3.95367e-09	1093	1092
ANKRD26	-0.195951	6.39123e-11	2.89602e-10	1093	1093
ANKRD27	0.11396	0.000159631	0.000347861	1093	1093
ANKRD28	-0.149596	6.76291e-07	1.98264e-06	1093	1093
ANKRD29	-0.224989	5.21445e-14	3.2081e-13	1093	1093
ANKRD2	-0.0674825	0.0256813	0.0400748	1093	974
ANKRD30A	-0.303557	9.87222e-25	1.68909e-23	1093	947
ANKRD30B	-0.208044	3.74957e-12	1.9264e-11	1093	1005
ANKRD31	-0.178358	2.8935e-09	1.10808e-08	1093	927
ANKRD33	-0.111887	0.000210166	0.000449429	1093	393
ANKRD34C	-0.0933983	0.00199467	0.00371593	1093	597
ANKRD36BP1	-0.0780967	0.00979707	0.0164304	1093	1092
ANKRD36B	-0.219486	2.17323e-13	1.25255e-12	1093	1091
ANKRD36	-0.134916	7.61319e-06	1.95644e-05	1093	1093
ANKRD39	0.209651	2.53762e-12	1.32365e-11	1093	1093
ANKRD40	-0.161874	7.40535e-08	2.41708e-07	1093	1093
ANKRD42	-0.223473	7.75523e-14	4.67704e-13	1093	1093
ANKRD43	-0.14987	6.44948e-07	1.89544e-06	1093	1090
ANKRD44	-0.286744	3.93061e-22	5.20168e-21	1093	1093
ANKRD45	0.116788	0.000108874	0.000242576	1093	1078
ANKRD46	0.0687117	0.0231027	0.036355	1093	1093
ANKRD50	-0.279172	5.12147e-21	6.10066e-20	1093	1093
ANKRD52	-0.238128	1.47901e-15	1.04852e-14	1093	1093
ANKRD54	0.199826	2.62608e-11	1.23291e-10	1093	1093
ANKRD56	-0.145007	1.47955e-06	4.15268e-06	1093	1091
ANKRD57	-0.172069	1.03469e-08	3.72729e-08	1093	1093
ANKRD58	0.07729	0.0105838	0.0176747	1093	1092
ANKRD5	-0.0968154	0.00135232	0.00258669	1093	1093
ANKRD6	-0.125323	3.25453e-05	7.73252e-05	1093	1093
ANKS1A	-0.141414	2.68595e-06	7.31856e-06	1093	1093
ANKS1B	-0.257969	4.47856e-18	4.02611e-17	1093	1093
ANKS4B	0.107001	0.000394645	0.000813049	1093	423
ANKS6	0.151172	5.14029e-07	1.52626e-06	1093	1093
ANKZF1	0.0686768	0.0231726	0.0364479	1093	1093
ANLN	0.216388	4.77467e-13	2.67538e-12	1093	1093
ANO10	0.113557	0.000168479	0.000365797	1093	1093
ANO1	-0.177955	3.14378e-09	1.19688e-08	1093	1093
ANO2	-0.170029	1.54906e-08	5.46593e-08	1093	1091
ANO4	-0.0722188	0.0169413	0.0273413	1093	980
ANO5	-0.0888688	0.00327673	0.0059162	1093	1081
ANO6	-0.222991	8.79312e-14	5.27456e-13	1093	1093
ANO8	-0.175309	5.39816e-09	2.00516e-08	1093	1093
ANP32B	0.257842	4.65551e-18	4.17773e-17	1093	1093
ANP32E	0.252406	2.39832e-17	2.00573e-16	1093	1093
ANTXR1	-0.197697	4.29107e-11	1.97503e-10	1093	1093
ANTXR2	-0.146402	1.16919e-06	3.33128e-06	1093	1093
ANTXRL	0.134294	8.39087e-06	2.14671e-05	1093	496
ANUBL1	-0.190678	2.08296e-10	8.98937e-10	1093	1093
ANXA2P3	0.0692858	0.0219774	0.034728	1093	1081
ANXA2	0.130156	1.58538e-05	3.91441e-05	1093	1093
ANXA4	0.0698325	0.0209504	0.0332405	1093	1093
ANXA5	0.0994439	0.000994529	0.00194119	1093	1093
ANXA6	-0.21252	1.25446e-12	6.77302e-12	1093	1093
AOAH	-0.105194	0.000494956	0.00100685	1093	1093
AOC2	-0.0636109	0.0354889	0.0538776	1093	1092
AOC3	-0.159622	1.12557e-07	3.59977e-07	1093	1093
AOX1	-0.133456	9.55943e-06	2.42872e-05	1093	1093
AOX2P	-0.187103	4.55357e-10	1.89975e-09	1093	535
AP1AR	-0.226183	3.80586e-14	2.37704e-13	1093	1093
AP1G1	-0.141701	2.56232e-06	6.99968e-06	1093	1093
AP1G2	-0.105058	0.000503397	0.00102298	1093	1093
AP1M1	0.0883191	0.00347512	0.00624975	1093	1093
AP1M2	0.0968991	0.0013393	0.002563	1093	1093
AP1S1	0.242932	3.80555e-16	2.85239e-15	1093	1093
AP1S3	-0.139367	3.74839e-06	1.00237e-05	1093	1093
AP2A2	-0.135857	6.5669e-06	1.70276e-05	1093	1093
AP2B1	-0.176851	3.94298e-09	1.48543e-08	1093	1093
AP2M1	0.170083	1.53272e-08	5.41299e-08	1093	1093
AP2S1	0.296286	1.38062e-23	2.10011e-22	1093	1093
AP3B1	-0.0973954	0.00126444	0.00242829	1093	1093
AP3D1	-0.140152	3.30046e-06	8.88883e-06	1093	1093
AP3M1	-0.0966034	0.00138582	0.002647	1093	1093
AP3S1	0.132768	1.06332e-05	2.68796e-05	1093	1093
AP3S2	-0.138248	4.48863e-06	1.186e-05	1093	1093
AP4B1	0.0934962	0.00197291	0.00367776	1093	1093
AP4E1	-0.270912	7.70434e-20	8.22898e-19	1093	1093
AP4M1	0.096113	0.00146626	0.00279061	1093	1093
AP4S1	-0.0762876	0.0116391	0.0193028	1093	1093
APAF1	-0.217679	3.44415e-13	1.94937e-12	1093	1093
APBA2	0.109167	0.000299404	0.000626374	1093	1093
APBB1IP	-0.0624963	0.0388457	0.0584979	1093	1093
APBB1	-0.227797	2.48035e-14	1.57652e-13	1093	1093
APBB2	-0.321225	1.18017e-27	2.61445e-26	1093	1093
APBB3	-0.136331	6.09289e-06	1.587e-05	1093	1093
APC2	-0.0745255	0.0137218	0.0224922	1093	1091
APCDD1L	-0.0910185	0.0025959	0.00475726	1093	1088
APC	-0.297822	7.9585e-24	1.24055e-22	1093	1093
APEX1	0.128235	2.11662e-05	5.14478e-05	1093	1093
APEX2	0.248542	7.51073e-17	5.99282e-16	1093	1093
APH1A	0.410701	1.00568e-45	1.38832e-43	1093	1093
APH1B	-0.333792	7.43095e-30	2.06866e-28	1093	1093
APIP	0.117761	9.52539e-05	0.000213387	1093	1093
APLF	0.0999121	0.000940829	0.00184388	1093	1093
APLNR	-0.131201	1.35258e-05	3.3685e-05	1093	1092
APLP2	-0.113908	0.000160743	0.000349982	1093	1093
APOA1BP	0.462815	4.06856e-59	1.74472e-56	1093	1093
APOA2	0.0951619	0.00163463	0.00308483	1093	188
APOA5	-0.0594076	0.0495841	0.0729944	1093	473
APOBEC1	0.0799831	0.00815703	0.0138668	1093	205
APOBEC2	-0.101463	0.000781514	0.00154912	1093	995
APOBEC3A	0.158261	1.44534e-07	4.56308e-07	1093	1089
APOBEC3B	0.125475	3.18288e-05	7.57123e-05	1093	1092
APOBEC3C	-0.153487	3.41801e-07	1.03688e-06	1093	1093
APOBEC3D	-0.111961	0.000208133	0.000445462	1093	1093
APOBEC3G	-0.0805181	0.00773891	0.0132073	1093	1093
APOB	-0.0896996	0.00299638	0.00544121	1093	916
APOC1	0.192267	1.46401e-10	6.42435e-10	1093	1093
APOC2	0.0783499	0.00956107	0.016064	1093	1093
APOC4	0.0609374	0.0439897	0.0655439	1093	801
APOE	0.108643	0.000320236	0.000668223	1093	1093
APOF	-0.138365	4.40545e-06	1.16555e-05	1093	880
APOL3	-0.083234	0.00589815	0.0102542	1093	1093
APOL4	-0.0784075	0.0095081	0.015979	1093	1092
APOL5	-0.0717092	0.0177359	0.0285243	1093	540
APOLD1	-0.178039	3.08973e-09	1.17808e-08	1093	1093
APOOL	-0.240644	7.2917e-16	5.32093e-15	1093	1093
APOO	0.348049	1.76642e-32	6.31244e-31	1093	1093
APPBP2	-0.228565	2.02035e-14	1.29371e-13	1093	1093
APPL1	-0.171835	1.08402e-08	3.89665e-08	1093	1093
APPL2	-0.302715	1.3451e-24	2.26487e-23	1093	1093
APRT	0.322114	8.31054e-28	1.87569e-26	1093	1093
APTX	0.269734	1.12547e-19	1.17961e-18	1093	1093
AQP10	-0.131784	1.23703e-05	3.0968e-05	1093	528
AQP11	-0.110143	0.00026394	0.000556339	1093	1093
AQP12A	0.0646382	0.0326171	0.0498405	1093	43
AQP1	-0.191172	1.86737e-10	8.09047e-10	1093	1093
AQP5	0.0870006	0.00399627	0.00713292	1093	1031
AQP7P1	-0.0657376	0.0297664	0.0458811	1093	930
AQP9	0.197958	4.04149e-11	1.86399e-10	1093	1086
AQR	-0.205207	7.41033e-12	3.6896e-11	1093	1093
ARAP1	-0.190334	2.24711e-10	9.66301e-10	1093	1093
ARAP3	-0.125275	3.27703e-05	7.78324e-05	1093	1093
ARC	-0.0635261	0.0357354	0.0542272	1093	1083
AREG	-0.185771	6.06958e-10	2.50373e-09	1093	1091
ARF1	0.49533	9.91626e-69	6.8918e-66	1093	1093
ARF4	0.12211	5.17579e-05	0.000119727	1093	1093
ARF5	0.298858	5.47685e-24	8.68497e-23	1093	1093
ARF6	-0.0768683	0.0110169	0.0183539	1093	1093
ARFGAP1	0.13567	6.76257e-06	1.75012e-05	1093	1093
ARFGEF1	-0.114541	0.000147667	0.000323328	1093	1093
ARFGEF2	-0.240153	8.37653e-16	6.07298e-15	1093	1093
ARFIP1	-0.217216	3.87326e-13	2.18487e-12	1093	1093
ARFIP2	-0.0932952	0.00201782	0.00375731	1093	1093
ARG2	0.0648934	0.0319354	0.0489363	1093	1093
ARGFXP2	-0.143972	1.75937e-06	4.89849e-06	1093	833
ARGLU1	-0.223302	8.1097e-14	4.87768e-13	1093	1093
ARHGAP11A	0.124708	3.55979e-05	8.4122e-05	1093	1093
ARHGAP12	-0.240016	8.7069e-16	6.29891e-15	1093	1093
ARHGAP18	-0.167241	2.66725e-08	9.1644e-08	1093	1093
ARHGAP19	-0.146946	1.06596e-06	3.05436e-06	1093	1093
ARHGAP1	-0.170039	1.54601e-08	5.4561e-08	1093	1093
ARHGAP20	-0.26254	1.09417e-18	1.03975e-17	1093	1093
ARHGAP21	-0.0759498	0.0120152	0.0198741	1093	1093
ARHGAP22	0.0625824	0.0385771	0.0581368	1093	1093
ARHGAP23	-0.0994471	0.000994153	0.00194064	1093	1093
ARHGAP24	-0.17181	1.08946e-08	3.912e-08	1093	1093
ARHGAP25	-0.0874449	0.00381324	0.00682375	1093	1093
ARHGAP26	-0.0853657	0.0047404	0.00836334	1093	1093
ARHGAP28	-0.0765862	0.0113154	0.0188076	1093	1093
ARHGAP29	-0.206726	5.15132e-12	2.60866e-11	1093	1093
ARHGAP30	-0.0625441	0.0386965	0.0582994	1093	1093
ARHGAP31	-0.151058	5.24402e-07	1.55523e-06	1093	1093
ARHGAP32	-0.273789	3.02862e-20	3.34607e-19	1093	1093
ARHGAP36	-0.127761	2.27131e-05	5.49493e-05	1093	685
ARHGAP39	0.0868749	0.00404948	0.00722084	1093	1093
ARHGAP42	-0.220572	1.64447e-13	9.59594e-13	1093	1093
ARHGAP5	-0.21468	7.33202e-13	4.04204e-12	1093	1093
ARHGAP6	-0.248485	7.63703e-17	6.08878e-16	1093	1092
ARHGAP8	0.0857592	0.00455067	0.00804834	1093	1092
ARHGAP9	-0.0607636	0.0445971	0.0663753	1093	1093
ARHGDIA	0.135747	6.68139e-06	1.73045e-05	1093	1093
ARHGDIG	0.166607	3.01436e-08	1.02852e-07	1093	890
ARHGEF10L	-0.205085	7.62889e-12	3.79561e-11	1093	1093
ARHGEF10	-0.169091	1.86158e-08	6.52524e-08	1093	1093
ARHGEF11	0.0666643	0.0275323	0.0427152	1093	1093
ARHGEF12	-0.333424	8.65125e-30	2.38262e-28	1093	1093
ARHGEF15	-0.196348	5.84e-11	2.66181e-10	1093	1093
ARHGEF16	-0.187238	4.42176e-10	1.84667e-09	1093	1093
ARHGEF17	-0.356655	3.94687e-34	1.60059e-32	1093	1093
ARHGEF18	-0.189079	2.96071e-10	1.25973e-09	1093	1093
ARHGEF19	0.0993264	0.00100843	0.00196662	1093	1093
ARHGEF2	0.149773	6.55911e-07	1.92569e-06	1093	1093
ARHGEF35	-0.132279	1.1466e-05	2.8844e-05	1093	1093
ARHGEF37	-0.173403	7.92644e-09	2.89049e-08	1093	1093
ARHGEF38	-0.231425	9.35756e-15	6.15541e-14	1093	1079
ARHGEF3	-0.19164	1.68341e-10	7.33445e-10	1093	1093
ARHGEF4	0.0731483	0.0155719	0.0252841	1093	1093
ARHGEF5	-0.11357	0.000168178	0.000365262	1093	1093
ARHGEF6	-0.218877	2.53966e-13	1.45583e-12	1093	1093
ARHGEF7	-0.227907	2.40846e-14	1.53131e-13	1093	1093
ARID1A	-0.369111	1.30318e-36	7.06066e-35	1093	1093
ARID1B	-0.239139	1.11416e-15	7.96876e-15	1093	1093
ARID2	-0.259094	3.17421e-18	2.89354e-17	1093	1093
ARID3B	-0.210341	2.14442e-12	1.12672e-11	1093	1093
ARID4A	-0.37165	3.94135e-37	2.17043e-35	1093	1093
ARID4B	-0.0799248	0.00820384	0.0139417	1093	1093
ARID5B	-0.14781	9.19721e-07	2.65611e-06	1093	1093
ARIH1	-0.212474	1.26896e-12	6.84213e-12	1093	1093
ARL10	-0.22161	1.25827e-13	7.43269e-13	1093	1091
ARL11	0.0594734	0.0493318	0.0726709	1093	1093
ARL13A	-0.0878068	0.00366979	0.00658106	1093	678
ARL13B	-0.173264	8.15134e-09	2.96928e-08	1093	1093
ARL14	0.0725254	0.0164784	0.0266464	1093	587
ARL15	-0.333077	9.9791e-30	2.71429e-28	1093	1093
ARL16	0.145308	1.40643e-06	3.95956e-06	1093	1093
ARL17A	-0.174015	7.01004e-09	2.57401e-08	1093	1093
ARL17B	-0.108776	0.000314849	0.000657389	1093	1024
ARL2BP	0.065069	0.0314733	0.0482685	1093	1093
ARL2	0.138479	4.32532e-06	1.14631e-05	1093	1093
ARL3	-0.170175	1.50507e-08	5.31907e-08	1093	1093
ARL5A	-0.065446	0.0305009	0.0469236	1093	1093
ARL6IP1	0.147982	8.9304e-07	2.5835e-06	1093	1093
ARL6IP4	0.159508	1.14933e-07	3.66821e-07	1093	1093
ARL6IP6	-0.145053	1.46801e-06	4.12259e-06	1093	1093
ARL8A	0.365336	7.56059e-36	3.68968e-34	1093	1093
ARL9	0.234898	3.62366e-15	2.4724e-14	1093	1074
ARMC10	0.275285	1.85507e-20	2.09958e-19	1093	1093
ARMC1	0.0670747	0.0265898	0.0413741	1093	1093
ARMC2	-0.0774887	0.0103849	0.0173614	1093	1093
ARMC5	-0.0714746	0.0181126	0.0290745	1093	1093
ARMC6	0.157622	1.6244e-07	5.09728e-07	1093	1093
ARMC7	-0.0716201	0.0178781	0.0287324	1093	1093
ARMC8	-0.0635286	0.035728	0.0542201	1093	1093
ARMC9	-0.282279	1.80323e-21	2.22697e-20	1093	1093
ARMCX1	-0.114037	0.000158008	0.000344659	1093	1093
ARMCX2	-0.0676948	0.0252189	0.039393	1093	1093
ARMCX3	-0.179624	2.2263e-09	8.64067e-09	1093	1093
ARMCX5	-0.205545	6.83623e-12	3.41303e-11	1093	1093
ARMS2	-0.0596109	0.0488077	0.0719829	1093	445
ARNT2	-0.272002	5.4148e-20	5.88331e-19	1093	1093
ARNTL	-0.314151	1.84482e-26	3.65609e-25	1093	1093
ARPC1A	0.264567	5.80599e-19	5.67782e-18	1093	1093
ARPC1B	0.171507	1.15686e-08	4.14368e-08	1093	1093
ARPC2	0.0786022	0.00933104	0.0157037	1093	1093
ARPC3	0.300977	2.53918e-24	4.18457e-23	1093	1093
ARPC4	0.262314	1.17389e-18	1.11236e-17	1093	1093
ARPC5L	0.280635	3.13781e-21	3.80956e-20	1093	1093
ARPC5	0.418064	1.7756e-47	2.85488e-45	1093	1093
ARPM1	0.155962	2.19489e-07	6.79436e-07	1093	1093
ARPP19	-0.22778	2.49168e-14	1.58322e-13	1093	1093
ARPP21	-0.195849	6.54116e-11	2.95997e-10	1093	644
ARR3	-0.118195	8.97156e-05	0.000201585	1093	281
ARRB1	-0.252036	2.67728e-17	2.2307e-16	1093	1093
ARRB2	0.11823	8.92792e-05	0.000200649	1093	1093
ARRDC3	-0.0825316	0.00633199	0.0109556	1093	1093
ARRDC4	-0.228301	2.16832e-14	1.38299e-13	1093	1093
ARSB	-0.103357	0.000620921	0.00124564	1093	1093
ARSD	-0.16014	1.02263e-07	3.2883e-07	1093	1093
ARSG	-0.27094	7.63488e-20	8.15912e-19	1093	1093
ARSH	-0.109567	0.000284391	0.000596514	1093	1012
ARSJ	-0.18491	7.30183e-10	2.99184e-09	1093	1092
ART1	-0.127946	2.20968e-05	5.35677e-05	1093	512
ART3	0.116155	0.000118702	0.000263194	1093	919
ART4	-0.0944759	0.00176692	0.00331925	1093	879
ARTN	0.113392	0.000172212	0.000373298	1093	1090
ARV1	0.300338	3.20408e-24	5.22054e-23	1093	1093
ARVCF	-0.160527	9.51873e-08	3.07107e-07	1093	1093
AR	-0.284751	7.78552e-22	1.00139e-20	1093	1085
AS3MT	0.0805829	0.00768962	0.0131298	1093	1092
ASAH1	-0.179997	2.06014e-09	8.01893e-09	1093	1093
ASAH2	-0.130645	1.47211e-05	3.6486e-05	1093	1063
ASAM	-0.171859	1.07892e-08	3.88038e-08	1093	1092
ASAP2	-0.0840012	0.00545501	0.00953727	1093	1093
ASAP3	-0.198254	3.77545e-11	1.74608e-10	1093	1093
ASB12	0.0783313	0.00957827	0.0160888	1093	792
ASB14	-0.198498	3.56904e-11	1.65404e-10	1093	1092
ASB15	-0.0765708	0.0113319	0.018829	1093	460
ASB16	-0.186563	5.11679e-10	2.12068e-09	1093	1090
ASB1	-0.274906	2.10108e-20	2.36842e-19	1093	1093
ASB3	-0.117187	0.000103083	0.000230234	1093	1093
ASB7	-0.226632	3.37989e-14	2.12019e-13	1093	1093
ASB8	-0.156148	2.12239e-07	6.58004e-07	1093	1093
ASB9	0.0995626	0.000980653	0.0019167	1093	1093
ASCC1	0.103622	0.000601069	0.00120928	1093	1093
ASCC2	0.18149	1.50774e-09	5.96554e-09	1093	1093
ASCC3	-0.0828653	0.00612242	0.010613	1093	1093
ASCL1	-0.0633789	0.0361664	0.0548277	1093	762
ASCL2	0.0702524	0.0201901	0.0321279	1093	1093
ASCL3	-0.113832	0.000162388	0.000353295	1093	281
ASCL4	-0.119891	7.08298e-05	0.000161199	1093	788
ASF1A	0.158869	1.29297e-07	4.10262e-07	1093	1093
ASF1B	0.226741	3.28367e-14	2.06111e-13	1093	1093
ASFMR1	-0.131908	1.2138e-05	3.04433e-05	1093	786
ASGR1	0.112168	0.000202545	0.000434656	1093	1089
ASH1L	-0.170578	1.39024e-08	4.93837e-08	1093	1093
ASMTL	-0.0825953	0.00629144	0.0108904	1093	1093
ASMT	-0.0693668	0.0218224	0.0344965	1093	812
ASNA1	0.0648307	0.0321018	0.0491426	1093	1093
ASNS	0.237242	1.89392e-15	1.32726e-14	1093	1093
ASPA	-0.153944	3.15122e-07	9.59698e-07	1093	1057
ASPDH	-0.107194	0.000385125	0.000794899	1093	466
ASPHD1	0.0748135	0.0133605	0.0219534	1093	1091
ASPHD2	-0.133146	1.003e-05	2.5422e-05	1093	1093
ASPH	-0.136885	5.58027e-06	1.46008e-05	1093	1093
ASPM	0.253132	1.93065e-17	1.62949e-16	1093	1093
ASPN	-0.141687	2.56835e-06	7.01329e-06	1093	1093
ASPRV1	-0.146352	1.17898e-06	3.35627e-06	1093	1093
ASPSCR1	0.15002	6.284e-07	1.84869e-06	1093	1093
ASS1	0.19452	8.83648e-11	3.96393e-10	1093	1093
ASTE1	-0.107508	0.000370126	0.000766217	1093	1093
ASTL	-0.0605084	0.0455018	0.067612	1093	993
ASTN1	-0.17183	1.08499e-08	3.89822e-08	1093	1030
ASTN2	-0.346862	2.95679e-32	1.03104e-30	1093	1093
ASXL1	-0.0597953	0.0481125	0.0710774	1093	1093
ASXL2	-0.358839	1.47584e-34	6.34233e-33	1093	1093
ASXL3	-0.235701	2.90363e-15	2.00283e-14	1093	1016
ASZ1	0.0630916	0.0370209	0.0560219	1093	145
ATAD1	-0.112077	0.000204995	0.000439399	1093	1093
ATAD2B	-0.115636	0.000127378	0.000281564	1093	1093
ATAD2	0.172874	8.8126e-09	3.19399e-08	1093	1093
ATAD3A	0.166254	3.22676e-08	1.09727e-07	1093	1093
ATAD3B	0.125936	2.97497e-05	7.10433e-05	1093	1093
ATE1	-0.337294	1.73466e-30	5.14656e-29	1093	1093
ATF1	-0.110829	0.000241408	0.000511897	1093	1093
ATF2	-0.294896	2.26669e-23	3.3691e-22	1093	1093
ATF3	0.0865952	0.00417018	0.00741704	1093	1093
ATF4	0.209543	2.60565e-12	1.35667e-11	1093	1093
ATF5	0.1559	2.21936e-07	6.86273e-07	1093	1093
ATF6B	0.0646005	0.0327189	0.0499923	1093	1093
ATF7IP	-0.114188	0.000154839	0.00033815	1093	1093
ATF7	-0.258551	3.74875e-18	3.39425e-17	1093	1093
ATG10	0.115801	0.00012456	0.000275578	1093	1093
ATG12	-0.073476	0.0151129	0.0246022	1093	1093
ATG16L1	-0.259076	3.19178e-18	2.90825e-17	1093	1093
ATG16L2	-0.138593	4.24637e-06	1.12702e-05	1093	1093
ATG2A	-0.155559	2.36025e-07	7.28052e-07	1093	1093
ATG2B	-0.377028	3.02076e-38	1.88494e-36	1093	1093
ATG3	0.299046	5.11745e-24	8.15354e-23	1093	1093
ATG4C	-0.121176	5.9103e-05	0.000135659	1093	1093
ATG5	0.128229	2.11837e-05	5.1484e-05	1093	1093
ATG7	0.0955274	0.00156792	0.00296728	1093	1093
ATG9B	0.16131	8.22824e-08	2.67225e-07	1093	1092
ATIC	0.207687	4.08708e-12	2.09024e-11	1093	1093
ATL1	-0.235174	3.35814e-15	2.29668e-14	1093	1093
ATL2	0.113299	0.00017436	0.000377631	1093	1093
ATL3	-0.112183	0.000202146	0.000433892	1093	1093
ATM	-0.291962	6.39811e-23	9.1913e-22	1093	1093
ATOH8	-0.0873126	0.00386695	0.00691249	1093	1093
ATOX1	0.248851	6.85907e-17	5.4968e-16	1093	1093
ATP10B	0.127857	2.23915e-05	5.42234e-05	1093	928
ATP10D	-0.271867	5.65667e-20	6.13288e-19	1093	1093
ATP11A	-0.0658834	0.0294049	0.0453617	1093	1093
ATP13A1	0.0831291	0.00596114	0.0103548	1093	1093
ATP13A2	-0.220231	1.7952e-13	1.04332e-12	1093	1093
ATP13A4	-0.0832705	0.00587632	0.0102198	1093	1068
ATP13A5	0.0739889	0.0144183	0.0235476	1093	940
ATP1A1	-0.0624559	0.0389722	0.0586795	1093	1093
ATP1A2	-0.223602	7.49844e-14	4.53115e-13	1093	1069
ATP1A4	-0.197645	4.34212e-11	1.99625e-10	1093	1016
ATP1B2	-0.140546	3.0955e-06	8.36772e-06	1093	1092
ATP1B3	0.318892	2.94695e-27	6.31199e-26	1093	1093
ATP2A1	0.0713837	0.0182604	0.0292827	1093	1091
ATP2A3	-0.237194	1.91909e-15	1.34443e-14	1093	1093
ATP2B1	-0.192557	1.37248e-10	6.04376e-10	1093	1093
ATP2B3	0.0859897	0.00444274	0.00786849	1093	553
ATP2C2	-0.192487	1.39403e-10	6.1333e-10	1093	1093
ATP4B	-0.0712652	0.0184546	0.0295694	1093	456
ATP5B	0.168656	2.02657e-08	7.06182e-08	1093	1093
ATP5C1	0.444471	3.9104e-54	9.73014e-52	1093	1093
ATP5D	0.146749	1.1023e-06	3.15358e-06	1093	1093
ATP5EP2	0.322802	6.33174e-28	1.45176e-26	1093	1093
ATP5E	0.37339	1.72588e-37	1.00245e-35	1093	1093
ATP5F1	0.140378	3.18156e-06	8.58769e-06	1093	1093
ATP5G1	0.360837	5.96298e-35	2.6241e-33	1093	1093
ATP5G2	0.255176	1.04511e-17	9.03651e-17	1093	1093
ATP5G3	0.397958	8.59739e-43	9.12002e-41	1093	1093
ATP5H	0.324511	3.2093e-28	7.53009e-27	1093	1093
ATP5I	0.247404	1.0472e-16	8.25114e-16	1093	1093
ATP5J2	0.410014	1.45808e-45	1.98564e-43	1093	1093
ATP5J	0.38684	2.45553e-40	1.92573e-38	1093	1093
ATP5L2	0.0832322	0.00589917	0.0102551	1093	565
ATP5L	0.332548	1.24028e-29	3.33305e-28	1093	1093
ATP5O	0.379007	1.15961e-38	7.56373e-37	1093	1093
ATP5S	-0.123032	4.5356e-05	0.000105694	1093	1093
ATP6AP1L	-0.158297	1.43598e-07	4.53568e-07	1093	1093
ATP6V0A1	-0.158898	1.28611e-07	4.08342e-07	1093	1093
ATP6V0A2	-0.0704457	0.0198483	0.0316164	1093	1093
ATP6V0A4	0.114223	0.000154109	0.000336664	1093	1031
ATP6V0B	0.16871	2.00554e-08	6.99095e-08	1093	1093
ATP6V0C	0.124053	3.91444e-05	9.20173e-05	1093	1093
ATP6V0D2	-0.0784605	0.0094596	0.0159014	1093	1084
ATP6V0E1	0.208876	3.06473e-12	1.58669e-11	1093	1093
ATP6V1A	-0.0955309	0.00156731	0.00296639	1093	1093
ATP6V1B2	-0.0604674	0.0456488	0.0678104	1093	1093
ATP6V1C2	0.294031	3.08143e-23	4.52999e-22	1093	1093
ATP6V1E1	0.0770131	0.0108664	0.0181167	1093	1093
ATP6V1E2	0.167382	2.59568e-08	8.92915e-08	1093	1093
ATP6V1F	0.371919	3.46912e-37	1.92618e-35	1093	1093
ATP6V1G1	-0.0931857	0.00204265	0.0037997	1093	1093
ATP6V1G2	-0.118562	8.52566e-05	0.00019208	1093	1093
ATP6V1H	0.0717012	0.0177486	0.0285402	1093	1093
ATP7A	-0.309997	8.95348e-26	1.66474e-24	1093	1093
ATP7B	-0.291501	7.52148e-23	1.07362e-21	1093	1093
ATP8A1	-0.122481	4.90828e-05	0.000113905	1093	1093
ATP8A2	-0.196059	6.2372e-11	2.83132e-10	1093	1083
ATP8B1	-0.30535	5.09053e-25	8.96849e-24	1093	1093
ATP8B2	-0.273719	3.09831e-20	3.41798e-19	1093	1093
ATP8B3	-0.134589	8.01336e-06	2.05483e-05	1093	1093
ATP8B4	-0.199101	3.1056e-11	1.44591e-10	1093	1093
ATP8B5P	0.189432	2.74016e-10	1.16934e-09	1093	1093
ATP9A	-0.159354	1.1825e-07	3.76691e-07	1093	1093
ATP9B	-0.346539	3.40052e-32	1.17965e-30	1093	1093
ATPBD4	-0.0951069	0.00164489	0.00310244	1093	1093
ATPIF1	0.0604087	0.0458595	0.0680882	1093	1093
ATRNL1	-0.180876	1.71451e-09	6.73866e-09	1093	1075
ATRN	-0.21836	2.89713e-13	1.65182e-12	1093	1093
ATRX	-0.317513	5.04047e-27	1.05824e-25	1093	1093
ATR	-0.0838005	0.00556791	0.0097237	1093	1093
ATXN1L	-0.266274	3.38937e-19	3.40203e-18	1093	1093
ATXN1	-0.323824	4.22036e-28	9.77716e-27	1093	1093
ATXN2	-0.153295	3.53636e-07	1.07117e-06	1093	1093
ATXN3	-0.183494	9.87448e-10	3.98359e-09	1093	1093
ATXN7L1	-0.167092	2.74563e-08	9.41285e-08	1093	1093
ATXN7L2	0.0967337	0.00136514	0.00260973	1093	1093
ATXN7L3B	-0.147714	9.35013e-07	2.69795e-06	1093	1093
ATXN7L3	-0.0706645	0.0194675	0.0310673	1093	1093
ATXN7	-0.129545	1.73882e-05	4.2718e-05	1093	1093
ATXN8OS	-0.0735816	0.0149676	0.0243795	1093	72
AUH	-0.219304	2.27701e-13	1.31048e-12	1093	1093
AUP1	0.278178	7.1325e-21	8.38714e-20	1093	1093
AURKAIP1	0.135565	6.87616e-06	1.77906e-05	1093	1093
AURKAPS1	0.272876	4.07809e-20	4.47192e-19	1093	1093
AURKA	0.331926	1.60112e-29	4.26294e-28	1093	1093
AURKB	0.391814	2.00935e-41	1.81607e-39	1093	1093
AVEN	0.248915	6.73281e-17	5.40157e-16	1093	1093
AVIL	-0.165465	3.75386e-08	1.26584e-07	1093	1093
AVL9	-0.218987	2.46902e-13	1.41735e-12	1093	1093
AVPI1	0.119832	7.14268e-05	0.000162429	1093	1093
AVPR1A	-0.225188	4.94775e-14	3.05147e-13	1093	1079
AVPR2	-0.106663	0.000411806	0.000846674	1093	1082
AWAT1	-0.0605883	0.045217	0.0672235	1093	286
AWAT2	0.164422	4.57993e-08	1.53209e-07	1093	618
AXIN1	0.0812933	0.00716716	0.0122982	1093	1093
AXIN2	-0.27731	9.51246e-21	1.1044e-19	1093	1093
AXL	-0.19142	1.76746e-10	7.68903e-10	1093	1093
AZGP1	-0.0670586	0.0266263	0.0414212	1093	1092
AZI1	0.0854268	0.00471048	0.00831637	1093	1093
AZI2	-0.107629	0.000364451	0.000755013	1093	1093
AZIN1	0.0847044	0.00507542	0.00891538	1093	1093
B3GALNT2	0.223411	7.88219e-14	4.7465e-13	1093	1093
B3GALT1	-0.147432	9.81123e-07	2.82332e-06	1093	796
B3GALT2	-0.0935871	0.00195292	0.00364455	1093	1065
B3GALT4	-0.0628403	0.0377821	0.057054	1093	1093
B3GALTL	-0.0899206	0.00292558	0.00531936	1093	1093
B3GAT2	-0.0672498	0.0261963	0.0408059	1093	1078
B3GAT3	0.129943	1.63725e-05	4.03605e-05	1093	1093
B3GNT1	-0.0784317	0.00948596	0.0159431	1093	1093
B3GNT2	-0.146581	1.13409e-06	3.23991e-06	1093	1093
B3GNT3	0.103621	0.000601181	0.00120938	1093	1078
B3GNT4	0.288582	2.08243e-22	2.83782e-21	1093	1066
B3GNT5	0.0747367	0.013456	0.022096	1093	1093
B3GNT7	0.166059	3.34986e-08	1.13664e-07	1093	1093
B3GNT8	-0.117031	0.000105312	0.000234969	1093	1093
B3GNT9	-0.168281	2.18021e-08	7.56319e-08	1093	1093
B3GNTL1	0.188333	3.48488e-10	1.46941e-09	1093	1093
B4GALNT3	-0.270016	1.02809e-19	1.08092e-18	1093	1093
B4GALT2	0.206463	5.48743e-12	2.76775e-11	1093	1093
B4GALT3	0.387866	1.47015e-40	1.19271e-38	1093	1093
B4GALT4	0.127881	2.23113e-05	5.40421e-05	1093	1093
B4GALT5	0.0670681	0.0266047	0.041394	1093	1093
B4GALT6	-0.155263	2.48932e-07	7.65987e-07	1093	1092
BAALC	-0.0903081	0.0028051	0.0051146	1093	1093
BAAT	0.0659149	0.0293272	0.0452699	1093	814
BACE1	-0.251362	3.27055e-17	2.69823e-16	1093	1093
BACE2	0.13539	7.0676e-06	1.82602e-05	1093	1093
BACH1	-0.202557	1.38786e-11	6.71443e-11	1093	1093
BACH2	-0.148829	7.72169e-07	2.24997e-06	1093	1093
BAD	0.0678005	0.0249914	0.0390709	1093	1093
BAG1	-0.0810475	0.00734419	0.0125784	1093	1093
BAG2	0.108234	0.000337462	0.000702204	1093	1093
BAG4	-0.218889	2.53149e-13	1.45156e-12	1093	1093
BAG5	-0.147638	9.47158e-07	2.73104e-06	1093	1093
BAGE2	-0.294538	2.57446e-23	3.80691e-22	1093	1005
BAHCC1	-0.146329	1.18369e-06	3.36872e-06	1093	1093
BAHD1	-0.242963	3.77247e-16	2.8297e-15	1093	1093
BAI2	-0.322488	7.16873e-28	1.62893e-26	1093	1093
BAI3	-0.288578	2.08581e-22	2.84051e-21	1093	985
BAIAP2L1	0.229349	1.63786e-14	1.05467e-13	1093	1093
BAIAP2L2	0.176676	4.08658e-09	1.53609e-08	1093	1089
BAK1	0.178867	2.60434e-09	1.00268e-08	1093	1093
BAMBI	0.138651	4.20717e-06	1.11691e-05	1093	1093
BANF1	0.409883	1.56502e-45	2.10287e-43	1093	1093
BANK1	-0.0657428	0.0297535	0.0458647	1093	1083
BAP1	-0.0940995	0.00184361	0.00345205	1093	1093
BARD1	-0.140619	3.05903e-06	8.27802e-06	1093	1085
BARHL1	-0.0731705	0.0155404	0.0252411	1093	187
BARX1	0.069262	0.0220231	0.0347946	1093	997
BASP1	-0.13295	1.03395e-05	2.61735e-05	1093	1093
BAT2L1	-0.401439	1.39981e-43	1.5674e-41	1093	1093
BAT2L2	0.132369	1.13089e-05	2.84699e-05	1093	1093
BAT3	0.0950925	0.0016476	0.00310697	1093	1093
BATF2	0.123762	4.08304e-05	9.5746e-05	1093	1093
BATF3	0.0969393	0.00133309	0.00255186	1093	1093
BAX	0.209518	2.62134e-12	1.36449e-11	1093	1093
BAZ1B	-0.139688	3.5589e-06	9.54485e-06	1093	1093
BAZ2A	-0.305163	5.45569e-25	9.56169e-24	1093	1093
BAZ2B	-0.447406	6.53591e-55	1.80454e-52	1093	1093
BBOX1	0.0773248	0.0105486	0.0176219	1093	1033
BBS10	-0.195358	7.31189e-11	3.29689e-10	1093	1093
BBS12	-0.313161	2.69446e-26	5.26229e-25	1093	1093
BBS1	-0.315146	1.25849e-26	2.53395e-25	1093	1093
BBS2	-0.24248	4.32953e-16	3.22953e-15	1093	1093
BBS4	-0.348283	1.59587e-32	5.72327e-31	1093	1093
BBS5	-0.263101	9.18717e-19	8.80073e-18	1093	1093
BBS9	-0.19556	6.98504e-11	3.15446e-10	1093	1093
BBX	-0.188787	3.15614e-10	1.33864e-09	1093	1093
BCAM	-0.161063	8.61565e-08	2.79133e-07	1093	1093
BCAN	-0.0682922	0.0239562	0.0375954	1093	1079
BCAP31	0.292331	5.61915e-23	8.11857e-22	1093	1093
BCAR3	-0.280563	3.21423e-21	3.89553e-20	1093	1093
BCAR4	0.158185	1.46567e-07	4.62366e-07	1093	541
BCAS1	-0.126173	2.87304e-05	6.87231e-05	1093	1092
BCAS2	0.102248	0.000710805	0.00141522	1093	1093
BCAS3	-0.136944	5.52815e-06	1.44701e-05	1093	1093
BCAS4	0.140127	3.3142e-06	8.92422e-06	1093	1093
BCCIP	0.22858	2.01238e-14	1.28924e-13	1093	1093
BCDIN3D	-0.0885553	0.00338857	0.00610446	1093	1093
BCHE	-0.0653459	0.0307566	0.04727	1093	1077
BCKDHA	-0.112862	0.000184776	0.000399031	1093	1093
BCKDHB	-0.23	1.37488e-14	8.91593e-14	1093	1093
BCKDK	0.0951543	0.00163605	0.00308692	1093	1093
BCL10	-0.110742	0.00024418	0.000517666	1093	1093
BCL11A	0.140847	2.94728e-06	7.99316e-06	1093	1091
BCL2A1	0.162411	6.69664e-08	2.195e-07	1093	1093
BCL2L10	0.0868847	0.0040453	0.00721468	1093	982
BCL2L11	-0.232934	6.20827e-15	4.1475e-14	1093	1093
BCL2L12	0.297903	7.73034e-24	1.20779e-22	1093	1093
BCL2L14	0.0800386	0.00811274	0.0137997	1093	1074
BCL2L15	-0.0651042	0.0313816	0.0481424	1093	1092
BCL2L2	-0.363536	1.73408e-35	8.03459e-34	1093	1093
BCL2	-0.34175	2.65101e-31	8.4011e-30	1093	1093
BCL3	0.0923114	0.00225138	0.00416618	1093	1093
BCL6B	-0.2002	2.40785e-11	1.13468e-10	1093	1093
BCL6	-0.0741671	0.0141837	0.0231851	1093	1093
BCL7B	0.143274	1.97616e-06	5.4711e-06	1093	1093
BCL7C	0.260142	2.29986e-18	2.12048e-17	1093	1093
BCL8	-0.141245	2.76118e-06	7.51136e-06	1093	962
BCL9L	-0.140547	3.09498e-06	8.36746e-06	1093	1093
BCLAF1	-0.179214	2.42413e-09	9.35984e-09	1093	1093
BCO2	-0.0652822	0.0309202	0.0474924	1093	1090
BCORL1	-0.249781	5.21928e-17	4.23659e-16	1093	1093
BCOR	-0.254002	1.48804e-17	1.26653e-16	1093	1093
BCS1L	0.220756	1.56843e-13	9.16547e-13	1093	1093
BDH1	0.0966765	0.00137419	0.00262554	1093	1093
BDKRB1	0.0665053	0.027905	0.0432335	1093	1090
BDKRB2	-0.11089	0.000239522	0.000508166	1093	1093
BDNFOS	-0.179098	2.48312e-09	9.58026e-09	1093	1093
BDNF	-0.0869886	0.00400131	0.00714128	1093	1076
BDP1	-0.294275	2.82604e-23	4.1667e-22	1093	1093
BEAN	-0.133419	9.61487e-06	2.44127e-05	1093	1093
BECN1	-0.229141	1.73187e-14	1.11342e-13	1093	1093
BEND3	0.192777	1.30667e-10	5.77036e-10	1093	1093
BEND5	-0.194305	9.27517e-11	4.1524e-10	1093	1093
BEND7	-0.0852406	0.00480219	0.00846643	1093	1093
BEST1	-0.0943512	0.00179199	0.00336259	1093	1093
BEST4	0.079282	0.00873551	0.0147878	1093	1073
BET1	0.159842	1.08068e-07	3.46724e-07	1093	1093
BEX1	-0.104551	0.000536076	0.00108491	1093	1033
BEX2	0.0920244	0.00232403	0.00429102	1093	1093
BFAR	0.0841997	0.00534535	0.00936017	1093	1093
BFSP1	0.199502	2.83116e-11	1.32487e-10	1093	1093
BGLAP	0.231941	8.13441e-15	5.37538e-14	1093	1093
BHLHA15	-0.122482	4.90738e-05	0.000113897	1093	1041
BHLHB9	-0.109092	0.00030233	0.000632299	1093	1093
BHLHE22	-0.0818157	0.00680347	0.011711	1093	1088
BHLHE40	-0.224534	5.87522e-14	3.59706e-13	1093	1093
BHLHE41	-0.135233	7.24385e-06	1.86772e-05	1093	1093
BHMT2	-0.0904608	0.00275889	0.00503581	1093	1091
BHMT	-0.142303	2.32068e-06	6.36891e-06	1093	858
BICC1	-0.266415	3.24151e-19	3.25686e-18	1093	1087
BICD1	-0.165342	3.84311e-08	1.29528e-07	1093	1093
BICD2	-0.183075	1.07925e-09	4.334e-09	1093	1093
BID	0.284742	7.80858e-22	1.00371e-20	1093	1093
BIN3	0.10455	0.00053615	0.00108495	1093	1093
BIRC2	-0.111997	0.000207147	0.000443682	1093	1093
BIRC5	0.367887	2.31043e-36	1.208e-34	1093	1093
BIRC6	-0.316052	8.87446e-27	1.81773e-25	1093	1093
BIRC7	0.0983306	0.00113378	0.00219492	1093	981
BLCAP	0.100622	0.000864533	0.0017008	1093	1093
BLM	0.204207	9.40001e-12	4.64242e-11	1093	1093
BLNK	-0.125052	3.38546e-05	8.02186e-05	1093	1093
BLOC1S1	0.220098	1.85797e-13	1.077e-12	1093	1093
BLOC1S2	0.128514	2.02989e-05	4.9459e-05	1093	1093
BLOC1S3	0.251218	3.41325e-17	2.81251e-16	1093	1093
BLVRB	0.0996253	0.000973393	0.00190381	1093	1093
BLZF1	0.164966	4.1287e-08	1.38644e-07	1093	1093
BMF	-0.168732	1.99692e-08	6.9657e-08	1093	1093
BMI1	-0.111012	0.000235731	0.000500806	1093	1093
BMP10	-0.118729	8.3311e-05	0.00018797	1093	66
BMP2K	-0.370199	7.81355e-37	4.25627e-35	1093	1093
BMP3	-0.0732137	0.0154794	0.0251582	1093	846
BMP4	-0.117933	9.30223e-05	0.000208596	1093	1093
BMP8A	-0.194502	8.8727e-11	3.97929e-10	1093	1093
BMPER	-0.140728	3.00482e-06	8.14225e-06	1093	1082
BMPR1B	-0.246391	1.40608e-16	1.09673e-15	1093	1092
BMPR2	-0.362404	2.91485e-35	1.32317e-33	1093	1093
BMS1P4	-0.29764	8.49592e-24	1.31922e-22	1093	1090
BMS1P5	-0.221434	1.31694e-13	7.76112e-13	1093	1093
BMS1	0.145833	1.28734e-06	3.6426e-06	1093	1093
BMX	-0.148125	8.71468e-07	2.52363e-06	1093	1069
BNC1	-0.109262	0.000295791	0.000619202	1093	1036
BNC2	-0.235331	3.2161e-15	2.20853e-14	1093	1093
BNIP1	0.170605	1.38297e-08	4.9134e-08	1093	1093
BNIP3L	-0.175112	5.61814e-09	2.08495e-08	1093	1093
BNIP3	0.08972	0.00298978	0.00543022	1093	1093
BOD1L	-0.399156	4.61641e-43	5.02939e-41	1093	1093
BOLA1	0.356347	4.5303e-34	1.81527e-32	1093	1093
BOLA2	0.367238	3.12616e-36	1.60734e-34	1093	1093
BOLA3	0.39355	8.3026e-42	7.7832e-40	1093	1093
BOP1	0.274645	2.2885e-20	2.56819e-19	1093	1093
BPHL	0.175795	4.89018e-09	1.82353e-08	1093	1093
BPIL1	-0.112856	0.000184916	0.000399292	1093	946
BPNT1	0.260815	1.86825e-18	1.73844e-17	1093	1093
BPTF	-0.246178	1.49547e-16	1.16286e-15	1093	1093
BRAF	-0.14295	2.08519e-06	5.75554e-06	1093	1093
BRCA2	-0.0704849	0.0197797	0.0315196	1093	1093
BRD1	-0.160367	9.80585e-08	3.16067e-07	1093	1093
BRD2	-0.206555	5.36748e-12	2.71064e-11	1093	1093
BRD3	-0.284852	7.51995e-22	9.68464e-21	1093	1093
BRD4	-0.142337	2.30763e-06	6.33655e-06	1093	1093
BRD7	0.111592	0.000218493	0.000465855	1093	1093
BRD8	-0.259702	2.63337e-18	2.41692e-17	1093	1093
BRD9	0.06597	0.0291918	0.0450817	1093	1093
BREA2	0.103206	0.000632499	0.00126796	1093	1074
BRE	0.0846837	0.00508623	0.00893281	1093	1093
BRF1	-0.0938773	0.00189029	0.00353487	1093	1093
BRI3	0.292356	5.57011e-23	8.05349e-22	1093	1093
BRIX1	0.430783	1.30797e-50	2.63621e-48	1093	1093
BRMS1	0.242791	3.96255e-16	2.96566e-15	1093	1093
BRP44L	0.248454	7.70685e-17	6.13959e-16	1093	1093
BRP44	0.4598	2.81403e-58	1.05031e-55	1093	1093
BRPF1	-0.14309	2.03736e-06	5.63135e-06	1093	1093
BRPF3	-0.242225	4.6563e-16	3.46046e-15	1093	1093
BRSK2	0.0625956	0.0385361	0.0580837	1093	1054
BRWD1	-0.235548	3.02919e-15	2.08587e-14	1093	1093
BRWD3	-0.193632	1.07902e-10	4.80082e-10	1093	1093
BSCL2	0.136826	5.63224e-06	1.47254e-05	1093	1093
BSDC1	-0.227473	2.70376e-14	1.70989e-13	1093	1093
BSG	0.195376	7.28188e-11	3.28483e-10	1093	1093
BSND	0.102835	0.000661841	0.00132335	1093	609
BSN	-0.25816	4.22476e-18	3.80985e-17	1093	1091
BSPRY	-0.102856	0.000660171	0.00132036	1093	1092
BTAF1	-0.282688	1.57015e-21	1.94987e-20	1093	1093
BTBD11	-0.0688897	0.0227485	0.035848	1093	1093
BTBD12	-0.180625	1.80724e-09	7.07693e-09	1093	1093
BTBD16	0.0613004	0.0427432	0.0638803	1093	654
BTBD17	-0.0693996	0.0217601	0.0344115	1093	279
BTBD18	-0.114845	0.000141755	0.000311058	1093	969
BTBD19	-0.265735	4.01886e-19	4.00594e-18	1093	1088
BTBD1	-0.249892	5.05057e-17	4.1013e-16	1093	1093
BTBD7	-0.33072	2.62171e-29	6.83578e-28	1093	1093
BTBD8	-0.302494	1.45873e-24	2.44802e-23	1093	1048
BTBD9	-0.289674	1.42489e-22	1.97108e-21	1093	1093
BTC	-0.173583	7.64572e-09	2.79469e-08	1093	1054
BTD	-0.191628	1.68773e-10	7.35168e-10	1093	1093
BTF3L4	0.166878	2.86098e-08	9.78382e-08	1093	1093
BTG1	0.0990889	0.00103711	0.00201942	1093	1093
BTG2	-0.13837	4.40161e-06	1.16484e-05	1093	1093
BTG3	0.222835	9.1587e-14	5.48569e-13	1093	1093
BTG4	-0.0648183	0.0321349	0.0491786	1093	271
BTK	-0.095158	0.00163535	0.00308591	1093	1093
BTN2A1	-0.123474	4.25586e-05	9.95322e-05	1093	1093
BTN2A3	-0.178134	3.02998e-09	1.15705e-08	1093	1092
BTN3A1	-0.103041	0.00064537	0.00129234	1093	1093
BTNL9	-0.145964	1.25913e-06	3.56779e-06	1093	1093
BTRC	-0.258128	4.26632e-18	3.84561e-17	1093	1093
BUB1B	0.200146	2.43805e-11	1.14805e-10	1093	1093
BUB1	0.211498	1.61429e-12	8.60057e-12	1093	1093
BUD13	0.0601465	0.0468117	0.0693386	1093	1093
BUD31	0.325089	2.54882e-28	6.06512e-27	1093	1093
BVES	-0.15328	3.54607e-07	1.07378e-06	1093	1093
BYSL	0.364804	9.66665e-36	4.62782e-34	1093	1093
BZRAP1	-0.208387	3.45093e-12	1.77659e-11	1093	1093
BZW1	-0.14039	3.17509e-06	8.57367e-06	1093	1093
BZW2	0.243227	3.49765e-16	2.63533e-15	1093	1093
C10orf105	-0.0850714	0.00488693	0.00860303	1093	1085
C10orf107	-0.11094	0.000237937	0.000505174	1093	1039
C10orf108	-0.0948705	0.00168967	0.00318067	1093	1024
C10orf10	0.080028	0.00812124	0.0138118	1093	1093
C10orf110	0.119478	7.50522e-05	0.000170327	1093	1091
C10orf111	0.0902147	0.0028337	0.00516348	1093	1078
C10orf113	0.0830161	0.00602973	0.0104604	1093	227
C10orf114	0.133478	9.52697e-06	2.42078e-05	1093	1093
C10orf118	-0.316823	6.58653e-27	1.36155e-25	1093	1093
C10orf119	0.0754146	0.0126331	0.0208363	1093	1093
C10orf11	0.188013	3.73705e-10	1.57179e-09	1093	1093
C10orf122	0.0658529	0.0294802	0.0454678	1093	158
C10orf125	0.180676	1.78803e-09	7.00849e-09	1093	1093
C10orf128	-0.201135	1.93675e-11	9.20858e-11	1093	1069
C10orf129	-0.0873568	0.00384891	0.00688207	1093	339
C10orf12	-0.258034	4.39059e-18	3.95055e-17	1093	1093
C10orf137	-0.203015	1.24597e-11	6.05851e-11	1093	1093
C10orf26	-0.300921	2.59134e-24	4.26355e-23	1093	1093
C10orf28	-0.152568	4.02248e-07	1.20987e-06	1093	1093
C10orf2	0.157563	1.64174e-07	5.14688e-07	1093	1093
C10orf32	-0.259168	3.10289e-18	2.83366e-17	1093	1093
C10orf35	0.238811	1.22152e-15	8.7119e-15	1093	1093
C10orf41	0.0959457	0.00149466	0.00283944	1093	1093
C10orf46	-0.0620957	0.0401164	0.0602448	1093	1093
C10orf47	0.0890423	0.00321628	0.00581226	1093	1093
C10orf4	0.0648069	0.0321652	0.049221	1093	1093
C10orf53	0.104078	0.000568314	0.00114635	1093	62
C10orf55	-0.0899097	0.00292901	0.00532464	1093	1086
C10orf57	0.0612104	0.0430492	0.0642804	1093	1093
C10orf58	0.243484	3.25025e-16	2.45997e-15	1093	1093
C10orf68	-0.120897	6.14834e-05	0.00014085	1093	1085
C10orf72	-0.211895	1.46383e-12	7.83832e-12	1093	1093
C10orf76	-0.190677	2.08332e-10	8.98937e-10	1093	1093
C10orf78	0.0791031	0.00888885	0.0150218	1093	1093
C10orf79	-0.219948	1.93054e-13	1.11842e-12	1093	1092
C10orf82	-0.0996281	0.000973067	0.00190354	1093	968
C10orf84	-0.0744216	0.0138544	0.0226873	1093	1093
C10orf88	-0.0984227	0.00112161	0.00217304	1093	1093
C10orf91	0.128237	2.11594e-05	5.14374e-05	1093	851
C10orf93	-0.167793	2.39704e-08	8.27124e-08	1093	935
C10orf99	0.15994	1.06119e-07	3.40794e-07	1093	196
C11orf10	0.382092	2.57272e-39	1.81941e-37	1093	1093
C11orf16	0.119175	7.82953e-05	0.000177328	1093	860
C11orf1	0.0851926	0.00482611	0.00850488	1093	1093
C11orf20	0.0858353	0.00451481	0.00798911	1093	756
C11orf21	-0.133813	9.0449e-06	2.30468e-05	1093	1071
C11orf24	0.216528	4.60836e-13	2.58435e-12	1093	1093
C11orf30	-0.210757	1.93644e-12	1.0209e-11	1093	1093
C11orf31	0.262878	9.84927e-19	9.39925e-18	1093	1093
C11orf34	-0.0843147	0.00528271	0.00925611	1093	480
C11orf35	-0.125214	3.30664e-05	7.84709e-05	1093	1093
C11orf36	0.0850861	0.00487953	0.00859075	1093	95
C11orf42	-0.31037	7.77835e-26	1.457e-24	1093	812
C11orf45	0.0649962	0.0316643	0.0485392	1093	1093
C11orf48	0.389866	5.38241e-41	4.59671e-39	1093	1093
C11orf51	0.203145	1.20827e-11	5.8823e-11	1093	1093
C11orf52	-0.0945708	0.00174805	0.00328626	1093	1093
C11orf53	-0.0738449	0.0146104	0.0238381	1093	953
C11orf54	-0.139656	3.57697e-06	9.59078e-06	1093	1093
C11orf58	-0.0819509	0.00671203	0.0115664	1093	1093
C11orf59	0.0889029	0.00326479	0.00589622	1093	1093
C11orf61	-0.0731085	0.0156285	0.0253719	1093	1093
C11orf63	-0.154822	2.69407e-07	8.26971e-07	1093	1093
C11orf65	-0.131034	1.38733e-05	3.45078e-05	1093	1084
C11orf67	0.18882	3.13304e-10	1.3294e-09	1093	1093
C11orf68	0.0763409	0.0115807	0.0192154	1093	1093
C11orf73	0.269851	1.08389e-19	1.13781e-18	1093	1093
C11orf74	0.204021	9.8243e-12	4.84129e-11	1093	1093
C11orf75	0.181438	1.52416e-09	6.02816e-09	1093	1093
C11orf80	0.144723	1.55172e-06	4.34433e-06	1093	1093
C11orf82	0.200155	2.43335e-11	1.14616e-10	1093	1093
C11orf83	0.262029	1.28276e-18	1.21437e-17	1093	1093
C11orf84	0.183763	9.32611e-10	3.77673e-09	1093	1093
C11orf86	0.254338	1.34511e-17	1.15128e-16	1093	447
C11orf87	-0.144252	1.67886e-06	4.68467e-06	1093	671
C11orf88	-0.0693868	0.0217843	0.0344472	1093	953
C11orf95	-0.0688931	0.0227419	0.0358404	1093	1093
C11orf9	0.178275	2.94308e-09	1.1257e-08	1093	1093
C12orf10	0.0715041	0.0180649	0.029014	1093	1093
C12orf11	0.255642	9.07913e-18	7.89089e-17	1093	1093
C12orf24	0.154303	2.95606e-07	9.03129e-07	1093	1093
C12orf26	-0.154555	2.82577e-07	8.6542e-07	1093	1093
C12orf32	0.279723	4.25984e-21	5.12273e-20	1093	1093
C12orf34	-0.11811	9.0771e-05	0.000203866	1093	1093
C12orf35	-0.208158	3.64774e-12	1.87599e-11	1093	1093
C12orf36	0.0836989	0.00562587	0.00981727	1093	291
C12orf41	0.0788082	0.0091469	0.0154195	1093	1093
C12orf43	-0.0880529	0.00357509	0.00641809	1093	1093
C12orf44	0.220174	1.82192e-13	1.05762e-12	1093	1093
C12orf45	0.425263	3.10971e-49	5.85759e-47	1093	1093
C12orf47	0.221254	1.37949e-13	8.11783e-13	1093	1093
C12orf48	0.253532	1.71283e-17	1.45112e-16	1093	1093
C12orf49	-0.0744665	0.0137969	0.0226042	1093	1093
C12orf4	0.076536	0.0113692	0.0188838	1093	1093
C12orf51	-0.380158	6.62283e-39	4.43466e-37	1093	1093
C12orf52	0.180282	1.9414e-09	7.57727e-09	1093	1093
C12orf53	-0.131702	1.25276e-05	3.13386e-05	1093	1083
C12orf56	0.123983	3.95466e-05	9.28869e-05	1093	404
C12orf57	0.0629885	0.0373316	0.0564455	1093	1093
C12orf60	0.0949383	0.00167672	0.00315893	1093	1093
C12orf62	0.292192	5.90124e-23	8.48961e-22	1093	1093
C12orf63	-0.14642	1.1656e-06	3.32192e-06	1093	1019
C12orf65	0.0653667	0.0307033	0.0471989	1093	1093
C12orf66	-0.0700099	0.0206262	0.0327701	1093	1093
C12orf68	-0.154785	2.71194e-07	8.31951e-07	1093	1093
C12orf69	-0.0704189	0.0198954	0.0316796	1093	1081
C12orf71	-0.0913429	0.00250519	0.00460108	1093	790
C12orf72	-0.241437	5.8256e-16	4.29305e-15	1093	1093
C12orf73	0.321665	9.92295e-28	2.22219e-26	1093	1093
C12orf76	-0.168458	2.10653e-08	7.32399e-08	1093	1093
C12orf77	-0.102041	0.000728852	0.00144972	1093	311
C13orf27	0.295215	2.02387e-23	3.0283e-22	1093	1093
C13orf31	-0.0843253	0.00527698	0.00924688	1093	1093
C13orf33	-0.0717014	0.0177483	0.0285402	1093	1093
C13orf34	0.167024	2.78151e-08	9.52776e-08	1093	1093
C13orf35	0.0706977	0.0194103	0.0309897	1093	241
C13orf37	0.0809792	0.00739409	0.0126542	1093	1093
C13orf38	0.079584	0.00848202	0.0143805	1093	988
C14orf101	-0.0864206	0.00424718	0.00754269	1093	1093
C14orf102	-0.38441	8.21001e-40	6.06127e-38	1093	1093
C14orf106	-0.138211	4.51566e-06	1.19268e-05	1093	1093
C14orf118	-0.31347	2.39355e-26	4.69281e-25	1093	1093
C14orf119	0.171611	1.13323e-08	4.06192e-08	1093	1093
C14orf129	-0.151833	4.57805e-07	1.369e-06	1093	1093
C14orf132	-0.290795	9.6345e-23	1.36173e-21	1093	1093
C14orf135	-0.344109	9.6823e-32	3.16283e-30	1093	1093
C14orf139	-0.172989	8.61242e-09	3.1269e-08	1093	1093
C14orf143	0.0762261	0.0117068	0.0194055	1093	1093
C14orf147	0.153184	3.60696e-07	1.09156e-06	1093	1093
C14orf148	-0.25113	3.50329e-17	2.88434e-16	1093	1088
C14orf153	0.229986	1.38013e-14	8.94711e-14	1093	1093
C14orf156	0.312988	2.87849e-26	5.6054e-25	1093	1093
C14orf159	-0.223588	7.52507e-14	4.54503e-13	1093	1093
C14orf162	-0.123086	4.50026e-05	0.000104919	1093	978
C14orf165	-0.0727383	0.0161634	0.026175	1093	101
C14orf166	0.273393	3.44548e-20	3.78853e-19	1093	1093
C14orf167	-0.151517	4.83884e-07	1.44079e-06	1093	1093
C14orf174	-0.337272	1.75063e-30	5.1812e-29	1093	1093
C14orf178	-0.111849	0.000211238	0.000451342	1093	660
C14orf179	0.0739857	0.0144225	0.0235526	1093	1093
C14orf180	-0.0685304	0.0234682	0.036887	1093	794
C14orf182	0.112805	0.000186175	0.000401664	1093	1086
C14orf184	-0.0814767	0.00703749	0.012089	1093	1004
C14orf19	-0.0800462	0.00810668	0.0137928	1093	1064
C14orf1	0.11597	0.000121723	0.000269608	1093	1093
C14orf21	-0.330567	2.79153e-29	7.26915e-28	1093	1093
C14orf28	-0.107127	0.000388399	0.000801001	1093	1093
C14orf2	0.364725	1.00267e-35	4.78883e-34	1093	1093
C14orf33	-0.103112	0.000639816	0.00128186	1093	1093
C14orf37	-0.237479	1.77269e-15	1.2462e-14	1093	1093
C14orf43	-0.408704	2.95396e-45	3.81648e-43	1093	1093
C14orf45	-0.324057	3.84576e-28	8.94868e-27	1093	1093
C14orf49	-0.296642	1.21534e-23	1.85371e-22	1093	1092
C14orf4	-0.346824	3.00668e-32	1.04663e-30	1093	1093
C14orf50	-0.166332	3.17836e-08	1.08191e-07	1093	1079
C14orf53	-0.0637575	0.0350663	0.0532802	1093	448
C14orf68	0.115619	0.000127664	0.000282103	1093	553
C14orf72	0.138827	4.08972e-06	1.08773e-05	1093	936
C14orf79	-0.0876671	0.00372459	0.0066734	1093	1093
C14orf80	0.124792	3.51644e-05	8.3117e-05	1093	1093
C15orf17	-0.28323	1.30669e-21	1.63478e-20	1093	1093
C15orf21	-0.111177	0.000230709	0.000490551	1093	1093
C15orf23	0.292777	4.80148e-23	6.96716e-22	1093	1093
C15orf24	0.089913	0.00292798	0.00532323	1093	1093
C15orf28	-0.192795	1.30141e-10	5.74839e-10	1093	1051
C15orf33	-0.366043	5.44963e-36	2.72549e-34	1093	1092
C15orf34	-0.286708	3.97915e-22	5.25901e-21	1093	1092
C15orf37	-0.163864	5.09124e-08	1.69134e-07	1093	1093
C15orf38	-0.165624	3.64135e-08	1.22934e-07	1093	1093
C15orf39	0.0660586	0.0289756	0.0447683	1093	1093
C15orf41	0.178275	2.9434e-09	1.1257e-08	1093	1093
C15orf42	0.248055	8.66113e-17	6.87535e-16	1093	1093
C15orf48	-0.0731664	0.0155462	0.0252482	1093	1093
C15orf50	-0.241142	6.33327e-16	4.65695e-15	1093	722
C15orf51	-0.223427	7.84895e-14	4.7279e-13	1093	1010
C15orf52	-0.0843455	0.00526604	0.0092285	1093	1093
C15orf54	-0.0655771	0.0301688	0.0464623	1093	997
C15orf57	-0.133061	1.01623e-05	2.57475e-05	1093	1093
C15orf58	-0.240219	8.22211e-16	5.96747e-15	1093	1093
C15orf59	-0.142273	2.3322e-06	6.39965e-06	1093	1089
C15orf5	-0.0638337	0.0348484	0.052969	1093	495
C15orf61	0.197847	4.14592e-11	1.90996e-10	1093	1093
C15orf62	-0.177703	3.31115e-09	1.25775e-08	1093	1093
C15orf63	0.23218	7.62302e-15	5.05235e-14	1093	1093
C16orf13	0.286067	4.9599e-22	6.49557e-21	1093	1093
C16orf3	-0.154558	2.82446e-07	8.65152e-07	1093	1040
C16orf42	0.197653	4.33417e-11	1.9935e-10	1093	1093
C16orf45	-0.23751	1.75766e-15	1.23607e-14	1093	1093
C16orf46	-0.211176	1.74733e-12	9.27016e-12	1093	1093
C16orf48	0.0711962	0.0185685	0.0297377	1093	1093
C16orf52	-0.239593	9.80764e-16	7.06227e-15	1093	1093
C16orf53	0.15595	2.19957e-07	6.80779e-07	1093	1093
C16orf54	-0.0600484	0.0471721	0.0698057	1093	1093
C16orf55	0.157774	1.5799e-07	4.9677e-07	1093	1093
C16orf57	0.206088	6.00303e-12	3.01423e-11	1093	1093
C16orf59	0.286714	3.97077e-22	5.25137e-21	1093	1093
C16orf61	0.420885	3.68107e-48	6.34119e-46	1093	1093
C16orf62	-0.105355	0.00048513	0.000988356	1093	1093
C16orf63	0.0861966	0.00434785	0.00770788	1093	1093
C16orf70	-0.059302	0.0499914	0.0735189	1093	1093
C16orf71	-0.206533	5.39578e-12	2.72425e-11	1093	1093
C16orf75	0.346913	2.89278e-32	1.01222e-30	1093	1093
C16orf80	0.253297	1.83792e-17	1.55383e-16	1093	1093
C16orf86	-0.122241	5.07955e-05	0.000117609	1093	1093
C16orf87	0.164288	4.69786e-08	1.56868e-07	1093	1093
C16orf88	0.120936	6.11404e-05	0.000140096	1093	1093
C16orf89	-0.102278	0.000708219	0.00141063	1093	1090
C16orf90	0.0736099	0.0149288	0.0243237	1093	219
C16orf91	0.181507	1.50228e-09	5.94627e-09	1093	1093
C16orf93	-0.0704201	0.0198934	0.0316796	1093	1093
C17orf103	-0.316616	7.13769e-27	1.46946e-25	1093	1093
C17orf105	-0.0607033	0.0448094	0.0666519	1093	102
C17orf106	0.16423	4.74975e-08	1.58496e-07	1093	1093
C17orf107	-0.117967	9.25783e-05	0.000207716	1093	1093
C17orf108	-0.105502	0.000476364	0.000971404	1093	1093
C17orf28	-0.0696966	0.0212017	0.033597	1093	1093
C17orf37	0.196275	5.93725e-11	2.70491e-10	1093	1093
C17orf39	-0.0662693	0.0284662	0.0440379	1093	1093
C17orf42	0.159916	1.06596e-07	3.42218e-07	1093	1093
C17orf44	-0.138185	4.53442e-06	1.197e-05	1093	1093
C17orf46	-0.101783	0.000751901	0.00149277	1093	1046
C17orf47	-0.170203	1.49674e-08	5.29336e-08	1093	1052
C17orf49	0.245132	2.0237e-16	1.55678e-15	1093	1093
C17orf53	0.338032	1.27336e-30	3.81913e-29	1093	1093
C17orf54	-0.0972019	0.00129316	0.00247965	1093	270
C17orf55	0.0726199	0.0163379	0.0264406	1093	1071
C17orf56	0.0627582	0.0380337	0.0573994	1093	1093
C17orf57	-0.223644	7.41686e-14	4.4864e-13	1093	1093
C17orf61	0.298434	6.3828e-24	1.00643e-22	1093	1093
C17orf64	0.0961227	0.00146462	0.00278801	1093	599
C17orf65	-0.0629237	0.0375281	0.0567044	1093	1093
C17orf67	0.237627	1.7011e-15	1.19796e-14	1093	1093
C17orf68	-0.327017	1.17622e-28	2.8997e-27	1093	1093
C17orf71	-0.0699829	0.0206752	0.0328453	1093	1093
C17orf72	-0.109651	0.000281305	0.000590595	1093	1093
C17orf74	0.132719	1.07139e-05	2.70701e-05	1093	371
C17orf76	-0.21519	6.45206e-13	3.57649e-12	1093	1093
C17orf79	0.255436	9.66472e-18	8.37457e-17	1093	1093
C17orf80	-0.119607	7.37087e-05	0.000167392	1093	1093
C17orf81	0.134258	8.43828e-06	2.15802e-05	1093	1093
C17orf85	-0.224472	5.97124e-14	3.65252e-13	1093	1093
C17orf86	0.0820567	0.00664131	0.0114553	1093	1093
C17orf87	-0.106158	0.000438826	0.000898744	1093	1092
C17orf88	-0.0992873	0.00101311	0.00197477	1093	539
C17orf89	0.315156	1.25386e-26	2.52715e-25	1093	1093
C17orf90	0.168874	1.94211e-08	6.78391e-08	1093	1093
C17orf93	0.256407	7.20265e-18	6.30897e-17	1093	541
C17orf95	0.310427	7.61396e-26	1.42886e-24	1093	1093
C17orf96	0.15161	4.76115e-07	1.41975e-06	1093	1093
C18orf10	0.183886	9.08423e-10	3.68544e-09	1093	1093
C18orf16	-0.0609426	0.0439715	0.0655311	1093	861
C18orf18	-0.145808	1.29266e-06	3.65664e-06	1093	1092
C18orf19	0.124493	3.67263e-05	8.66563e-05	1093	1093
C18orf1	-0.241937	5.05423e-16	3.73965e-15	1093	1093
C18orf21	0.358584	1.65634e-34	7.05781e-33	1093	1093
C18orf22	0.0683146	0.02391	0.0375317	1093	1093
C18orf25	-0.171063	1.26326e-08	4.50796e-08	1093	1093
C18orf34	-0.0623176	0.0394081	0.0592961	1093	1040
C18orf55	0.189602	2.64004e-10	1.12733e-09	1093	1093
C18orf56	0.209993	2.3344e-12	1.22176e-11	1093	1091
C18orf62	-0.0679854	0.0245976	0.0385	1093	110
C18orf8	0.143805	1.80897e-06	5.02963e-06	1093	1093
C19orf10	0.202717	1.33656e-11	6.47715e-11	1093	1093
C19orf12	0.183095	1.07473e-09	4.31668e-09	1093	1093
C19orf20	-0.0659289	0.0292927	0.0452202	1093	1092
C19orf21	-0.0687152	0.0230956	0.0363495	1093	1090
C19orf22	0.195481	7.11061e-11	3.20973e-10	1093	1093
C19orf24	0.211868	1.47376e-12	7.88732e-12	1093	1093
C19orf26	-0.13625	6.17106e-06	1.60653e-05	1093	1086
C19orf28	0.176546	4.19696e-09	1.57464e-08	1093	1093
C19orf2	0.214322	8.01693e-13	4.40396e-12	1093	1093
C19orf30	-0.100526	0.000874483	0.00171953	1093	175
C19orf34	-0.0827405	0.00620002	0.010742	1093	510
C19orf35	-0.115114	0.000136709	0.00030064	1093	1089
C19orf36	-0.143859	1.79286e-06	4.98689e-06	1093	1093
C19orf42	0.144034	1.74132e-06	4.85159e-06	1093	1093
C19orf43	0.279271	4.95553e-21	5.90999e-20	1093	1093
C19orf44	-0.0912255	0.0025377	0.00465664	1093	1093
C19orf46	0.20583	6.38644e-12	3.19525e-11	1093	1093
C19orf47	0.1304	1.52792e-05	3.77995e-05	1093	1093
C19orf48	0.300019	3.59743e-24	5.84728e-23	1093	1093
C19orf50	0.188035	3.71881e-10	1.5651e-09	1093	1093
C19orf51	-0.0849357	0.00495591	0.00871685	1093	1089
C19orf52	0.252931	2.0505e-17	1.72703e-16	1093	1093
C19orf53	0.319125	2.69011e-27	5.768e-26	1093	1093
C19orf54	-0.122075	5.20113e-05	0.000120285	1093	1093
C19orf55	-0.242239	4.63794e-16	3.44809e-15	1093	1093
C19orf56	0.231145	1.00946e-14	6.62081e-14	1093	1093
C19orf59	0.162442	6.65747e-08	2.18394e-07	1093	974
C19orf60	0.118469	8.63707e-05	0.000194525	1093	1093
C19orf62	0.210988	1.82977e-12	9.67951e-12	1093	1093
C19orf63	0.0765707	0.0113319	0.018829	1093	1093
C19orf69	-0.0699597	0.0207175	0.0329022	1093	608
C19orf70	0.240818	6.94209e-16	5.07685e-15	1093	1093
C19orf71	-0.154006	3.1165e-07	9.49843e-07	1093	1089
C19orf73	0.200403	2.2968e-11	1.08387e-10	1093	1093
C19orf76	0.112758	0.00018734	0.000404005	1093	1093
C1GALT1C1	0.108392	0.000330692	0.00068897	1093	1093
C1QA	0.0657949	0.0296239	0.045679	1093	1093
C1QBP	0.31778	4.54391e-27	9.56974e-26	1093	1093
C1QL1	-0.0815772	0.0069674	0.0119768	1093	1085
C1QL2	0.118641	8.43375e-05	0.000190158	1093	709
C1QL3	-0.146637	1.12336e-06	3.21063e-06	1093	1060
C1QL4	0.18899	3.01913e-10	1.28349e-09	1093	985
C1QTNF3	-0.112182	0.000202181	0.000433922	1093	1093
C1QTNF4	-0.117839	9.42353e-05	0.000211222	1093	1048
C1QTNF6	-0.169058	1.87354e-08	6.56487e-08	1093	1093
C1QTNF7	-0.221878	1.17391e-13	6.95477e-13	1093	1091
C1QTNF8	0.0732204	0.0154699	0.0251469	1093	135
C1QTNF9	-0.178492	2.81419e-09	1.07853e-08	1093	1003
C1RL	-0.116137	0.000118996	0.000263818	1093	1093
C1orf101	-0.107446	0.000373036	0.000771765	1093	1089
C1orf103	-0.079469	0.00857776	0.0145355	1093	1093
C1orf104	0.106239	0.000434358	0.000890317	1093	1093
C1orf105	0.181547	1.48977e-09	5.9014e-09	1093	461
C1orf106	0.287479	3.05089e-22	4.0912e-21	1093	1093
C1orf107	0.213832	9.05869e-13	4.94657e-12	1093	1093
C1orf109	-0.108087	0.00034385	0.000714463	1093	1093
C1orf111	-0.297754	8.15457e-24	1.27013e-22	1093	842
C1orf112	0.411327	7.16074e-46	9.95342e-44	1093	1093
C1orf113	-0.202197	1.5105e-11	7.27805e-11	1093	1093
C1orf115	-0.0956609	0.0015442	0.00292623	1093	1093
C1orf116	0.177191	3.67825e-09	1.3909e-08	1093	1092
C1orf122	0.13435	8.31801e-06	2.12915e-05	1093	1093
C1orf123	0.113485	0.000170086	0.000369048	1093	1093
C1orf124	0.221507	1.29209e-13	7.62131e-13	1093	1093
C1orf126	-0.15974	1.10114e-07	3.52671e-07	1093	1093
C1orf128	0.177061	3.77737e-09	1.42625e-08	1093	1093
C1orf129	0.0739716	0.0144413	0.0235813	1093	455
C1orf131	0.419001	1.05459e-47	1.74223e-45	1093	1093
C1orf135	0.278777	5.84269e-21	6.93111e-20	1093	1093
C1orf144	-0.105191	0.000495165	0.00100717	1093	1093
C1orf150	-0.248002	8.79449e-17	6.97297e-16	1093	982
C1orf151	0.118341	8.79215e-05	0.00019773	1093	1093
C1orf152	-0.216721	4.39005e-13	2.46535e-12	1093	1091
C1orf156	0.32706	1.15585e-28	2.85493e-27	1093	1093
C1orf157	0.0791474	0.00885064	0.0149624	1093	584
C1orf159	0.0686929	0.0231402	0.0364056	1093	1093
C1orf161	-0.0986283	0.00109487	0.00212409	1093	934
C1orf162	0.106043	0.000445214	0.000911178	1093	1093
C1orf163	0.0675802	0.0254674	0.0397596	1093	1093
C1orf168	-0.251287	3.34406e-17	2.75776e-16	1093	1054
C1orf170	0.0858869	0.00449061	0.00794769	1093	1093
C1orf172	0.0947922	0.00170474	0.00320694	1093	1093
C1orf173	-0.224754	5.54596e-14	3.40478e-13	1093	1020
C1orf174	0.110079	0.00026614	0.000560565	1093	1093
C1orf175	-0.109698	0.000279623	0.000587368	1093	1084
C1orf177	0.0635044	0.0357988	0.0543194	1093	889
C1orf180	-0.080429	0.00780724	0.0133205	1093	679
C1orf182	0.334328	5.95579e-30	1.66953e-28	1093	1079
C1orf183	-0.307699	2.12295e-25	3.84438e-24	1093	1092
C1orf187	-0.0833431	0.00583317	0.0101526	1093	1034
C1orf190	-0.181951	1.36846e-09	5.4401e-09	1093	1093
C1orf198	0.331982	1.56486e-29	4.17193e-28	1093	1093
C1orf201	-0.158977	1.26737e-07	4.02644e-07	1093	1093
C1orf203	-0.157704	1.6003e-07	5.02712e-07	1093	1093
C1orf204	0.0759839	0.0119768	0.0198171	1093	1093
C1orf213	-0.133823	9.02971e-06	2.3011e-05	1093	1093
C1orf216	-0.213741	9.26615e-13	5.05575e-12	1093	1093
C1orf220	-0.197902	4.09333e-11	1.88747e-10	1093	1090
C1orf226	-0.13114	1.36505e-05	3.39787e-05	1093	1093
C1orf229	0.0634386	0.0359913	0.0545827	1093	1084
C1orf230	0.110087	0.000265862	0.000560039	1093	871
C1orf25	0.107943	0.000350185	0.000726878	1093	1093
C1orf26	0.0644127	0.0332299	0.0507116	1093	1093
C1orf27	0.131911	1.2133e-05	3.04345e-05	1093	1093
C1orf31	0.514043	9.4505e-75	1.19047e-71	1093	1093
C1orf35	0.355113	7.86865e-34	3.11577e-32	1093	1093
C1orf43	0.371783	3.69933e-37	2.04274e-35	1093	1093
C1orf49	0.0865134	0.0042061	0.00747566	1093	371
C1orf50	0.141684	2.56957e-06	7.01566e-06	1093	1093
C1orf51	0.173852	7.24385e-09	2.65599e-08	1093	1093
C1orf52	0.0774827	0.0103909	0.0173699	1093	1093
C1orf53	0.131746	1.24442e-05	3.11452e-05	1093	1092
C1orf54	0.0803397	0.00787619	0.0134268	1093	1093
C1orf56	0.233966	4.68113e-15	3.15863e-14	1093	1093
C1orf57	0.385651	4.43673e-40	3.38721e-38	1093	1093
C1orf58	-0.089375	0.00310322	0.00562205	1093	1093
C1orf59	0.148781	7.78527e-07	2.26751e-06	1093	1093
C1orf61	0.131411	1.30977e-05	3.26794e-05	1093	1046
C1orf63	-0.0603135	0.0462033	0.0685381	1093	1093
C1orf64	-0.170381	1.44523e-08	5.12287e-08	1093	995
C1orf65	0.0801978	0.00798687	0.0136039	1093	812
C1orf66	0.140121	3.31742e-06	8.93168e-06	1093	1093
C1orf68	0.0861494	0.00436935	0.00774327	1093	66
C1orf69	0.116206	0.000117882	0.000261462	1093	1093
C1orf70	-0.127253	2.4494e-05	5.91016e-05	1093	1067
C1orf74	0.223267	8.18367e-14	4.9207e-13	1093	1093
C1orf77	0.377511	2.39231e-38	1.5307e-36	1093	1093
C1orf83	-0.190978	1.94931e-10	8.4364e-10	1093	1093
C1orf85	0.401881	1.11028e-43	1.26427e-41	1093	1093
C1orf89	-0.33699	1.96933e-30	5.8029e-29	1093	1093
C1orf91	0.0770769	0.0108007	0.0180161	1093	1093
C1orf92	0.0620372	0.0403048	0.0604963	1093	656
C1orf93	-0.174457	6.41281e-09	2.36289e-08	1093	1093
C1orf94	0.08906	0.00321018	0.00580176	1093	303
C1orf95	-0.212082	1.39794e-12	7.50545e-12	1093	1078
C1orf96	0.312498	3.46941e-26	6.72364e-25	1093	1093
C1orf97	0.185165	6.91369e-10	2.83973e-09	1093	1093
C1orf9	0.123402	4.30075e-05	0.0001005	1093	1093
C20orf103	-0.194459	8.95815e-11	4.01315e-10	1093	1092
C20orf111	0.0782851	0.00962096	0.0161552	1093	1093
C20orf112	-0.123776	4.07462e-05	9.55597e-05	1093	1093
C20orf114	-0.160818	9.01817e-08	2.91611e-07	1093	1020
C20orf117	-0.210288	2.17228e-12	1.14076e-11	1093	1093
C20orf118	-0.119093	7.91906e-05	0.000179295	1093	1092
C20orf11	0.180607	1.81378e-09	7.10114e-09	1093	1093
C20orf12	-0.184368	8.19703e-10	3.33895e-09	1093	1093
C20orf132	-0.24994	4.97999e-17	4.04724e-16	1093	1091
C20orf134	0.121696	5.48964e-05	0.000126479	1093	1093
C20orf141	0.10665	0.000412484	0.000847894	1093	547
C20orf144	-0.0883987	0.00344573	0.00620188	1093	385
C20orf151	0.145575	1.34462e-06	3.79457e-06	1093	1090
C20orf152	0.0695084	0.021554	0.0341071	1093	1035
C20orf160	-0.0971128	0.00130659	0.0025035	1093	1093
C20orf165	-0.0945661	0.00174897	0.00328768	1093	1067
C20orf173	-0.107297	0.000380118	0.000785326	1093	157
C20orf177	-0.148378	8.34447e-07	2.42338e-06	1093	1093
C20orf186	0.0882467	0.00350208	0.00629487	1093	299
C20orf194	-0.328375	6.80052e-29	1.71331e-27	1093	1093
C20orf195	-0.112846	0.000185163	0.000399739	1093	1060
C20orf197	-0.173163	8.3181e-09	3.0262e-08	1093	1062
C20orf199	0.247587	9.92767e-17	7.83446e-16	1093	1093
C20orf200	-0.061215	0.0430337	0.064262	1093	560
C20orf203	-0.0870756	0.00396484	0.00707932	1093	942
C20orf20	0.345022	6.54221e-32	2.19034e-30	1093	1093
C20orf24	0.459077	4.46199e-58	1.57774e-55	1093	1093
C20orf26	-0.240331	7.96557e-16	5.79588e-15	1093	1072
C20orf27	0.306943	2.81551e-25	5.08026e-24	1093	1093
C20orf29	-0.0736092	0.0149297	0.0243237	1093	1093
C20orf43	0.179425	2.3199e-09	8.97976e-09	1093	1093
C20orf4	0.164333	4.65794e-08	1.55638e-07	1093	1093
C20orf70	0.111941	0.000208693	0.000446614	1093	206
C20orf72	0.170208	1.49532e-08	5.28926e-08	1093	1093
C20orf7	0.293114	4.26343e-23	6.21326e-22	1093	1093
C20orf94	-0.300293	3.25617e-24	5.30114e-23	1093	1088
C20orf96	-0.123639	4.15617e-05	9.73475e-05	1093	1093
C21orf119	0.101321	0.000794958	0.00157314	1093	1093
C21orf121	0.0778887	0.00999471	0.0167409	1093	634
C21orf122	0.110174	0.000262907	0.000554336	1093	1093
C21orf125	-0.128941	1.90408e-05	4.65399e-05	1093	1045
C21orf128	0.110282	0.000259236	0.000546995	1093	815
C21orf130	0.0907225	0.00268127	0.0049039	1093	1029
C21orf15	-0.100897	0.000836499	0.00164903	1093	1016
C21orf29	-0.0792461	0.00876611	0.0148334	1093	918
C21orf2	-0.0628699	0.0376917	0.0569259	1093	1093
C21orf33	0.22153	1.28461e-13	7.58389e-13	1093	1093
C21orf34	-0.130146	1.58778e-05	3.91985e-05	1093	1088
C21orf45	0.354392	1.08491e-33	4.24295e-32	1093	1093
C21orf49	-0.0775862	0.0102886	0.0172061	1093	1086
C21orf56	0.112838	0.000185382	0.000400168	1093	1087
C21orf58	0.112218	0.000201213	0.000431982	1093	1093
C21orf59	0.170022	1.55113e-08	5.47161e-08	1093	1093
C21orf62	-0.118826	8.21915e-05	0.000185652	1093	880
C21orf70	0.206569	5.34952e-12	2.70224e-11	1093	1093
C21orf7	-0.119946	7.0293e-05	0.000160085	1093	1093
C21orf81	-0.0989957	0.00104857	0.00203957	1093	969
C21orf82	0.0617313	0.0413023	0.0618966	1093	1090
C21orf99	0.0856131	0.00462032	0.00816364	1093	184
C22orf23	-0.140215	3.2668e-06	8.80481e-06	1093	1093
C22orf24	-0.117374	0.000100462	0.00022461	1093	911
C22orf25	-0.0720887	0.0171411	0.027645	1093	1093
C22orf26	-0.180413	1.88895e-09	7.38256e-09	1093	1091
C22orf27	0.16282	6.20083e-08	2.04212e-07	1093	1093
C22orf29	-0.14836	8.37015e-07	2.43049e-06	1093	1093
C22orf30	-0.207941	3.84397e-12	1.97339e-11	1093	1093
C22orf32	0.0687134	0.0230992	0.0363524	1093	1093
C22orf34	-0.0880532	0.00357498	0.00641809	1093	943
C22orf36	0.129847	1.66116e-05	4.09049e-05	1093	1093
C22orf39	-0.0824407	0.00639012	0.0110523	1093	1093
C22orf40	0.172467	9.55858e-09	3.45195e-08	1093	1093
C22orf43	-0.0726575	0.0162824	0.0263549	1093	888
C22orf45	-0.152953	3.75775e-07	1.13481e-06	1093	1026
C22orf46	-0.152557	4.03006e-07	1.21196e-06	1093	1093
C2CD2	0.07323	0.0154564	0.0251269	1093	1093
C2CD3	-0.200238	2.38676e-11	1.12527e-10	1093	1093
C2CD4D	0.249132	6.3173e-17	5.07879e-16	1093	1091
C2orf14	-0.103801	0.000588044	0.00118437	1093	582
C2orf15	-0.217209	3.88005e-13	2.18809e-12	1093	1093
C2orf16	-0.311029	6.06156e-26	1.15147e-24	1093	1093
C2orf27A	-0.0688348	0.0228574	0.0360055	1093	1092
C2orf27B	-0.124841	3.49123e-05	8.25599e-05	1093	65
C2orf28	0.217586	3.52647e-13	1.99428e-12	1093	1093
C2orf29	0.247773	9.40375e-17	7.43557e-16	1093	1093
C2orf34	0.20851	3.34935e-12	1.72871e-11	1093	1093
C2orf3	0.116893	0.000107325	0.000239286	1093	1093
C2orf40	-0.131167	1.35956e-05	3.38547e-05	1093	1049
C2orf42	-0.135359	7.1023e-06	1.83404e-05	1093	1093
C2orf47	0.212979	1.11965e-12	6.07606e-12	1093	1093
C2orf48	0.189757	2.55166e-10	1.09121e-09	1093	1039
C2orf50	-0.0935296	0.00196555	0.00366439	1093	1083
C2orf51	0.0800596	0.00809603	0.0137794	1093	156
C2orf52	-0.103382	0.000619062	0.00124238	1093	1085
C2orf55	-0.257687	4.88027e-18	4.37163e-17	1093	1093
C2orf56	0.122573	4.84388e-05	0.000112527	1093	1093
C2orf57	-0.0789013	0.00906468	0.0152912	1093	256
C2orf58	0.0782763	0.0096292	0.0161663	1093	1070
C2orf60	-0.180778	1.75002e-09	6.86524e-09	1093	1093
C2orf63	-0.177618	3.36955e-09	1.27873e-08	1093	1093
C2orf64	0.127173	2.47867e-05	5.97509e-05	1093	1093
C2orf65	-0.0931325	0.00205484	0.00382096	1093	1087
C2orf66	-0.0821586	0.0065738	0.0113492	1093	747
C2orf67	0.0668162	0.02718	0.0422109	1093	1093
C2orf68	0.0919912	0.00233256	0.00430402	1093	1093
C2orf69	-0.102012	0.000731436	0.00145414	1093	1093
C2orf70	0.146042	1.24251e-06	3.52219e-06	1093	937
C2orf72	0.0973575	0.00127003	0.00243808	1093	1088
C2orf73	-0.158438	1.39922e-07	4.42233e-07	1093	946
C2orf76	0.159011	1.25957e-07	4.00231e-07	1093	1093
C2orf77	-0.199596	2.7697e-11	1.29671e-10	1093	1093
C2orf79	0.251611	3.03765e-17	2.51535e-16	1093	1093
C2orf7	0.277074	1.02842e-20	1.19125e-19	1093	1093
C2orf81	-0.127986	2.19655e-05	5.32685e-05	1093	1093
C2orf84	-0.0688065	0.0229135	0.0360883	1093	1029
C2orf86	-0.228838	1.87805e-14	1.20509e-13	1093	1093
C2	0.0787575	0.00919188	0.0154876	1093	1093
C3AR1	-0.103879	0.000582391	0.00117346	1093	1093
C3orf10	0.206453	5.50075e-12	2.77308e-11	1093	1093
C3orf14	0.0827351	0.00620339	0.0107469	1093	1093
C3orf15	-0.138718	4.16231e-06	1.10573e-05	1093	1090
C3orf17	0.0960346	0.00147951	0.00281343	1093	1093
C3orf18	-0.18784	3.88012e-10	1.62925e-09	1093	1093
C3orf1	0.379493	9.15774e-39	6.03184e-37	1093	1093
C3orf20	-0.103975	0.00057556	0.00116016	1093	523
C3orf21	0.102493	0.000689933	0.00137597	1093	1093
C3orf23	0.0809371	0.00742496	0.0127005	1093	1093
C3orf24	0.217284	3.80732e-13	2.14828e-12	1093	694
C3orf26	0.385165	5.6487e-40	4.26403e-38	1093	1093
C3orf31	0.174024	6.99783e-09	2.56999e-08	1093	1093
C3orf32	-0.0883865	0.00345022	0.00620941	1093	1086
C3orf33	0.189134	2.92528e-10	1.2457e-09	1093	1093
C3orf34	-0.153464	3.43199e-07	1.04096e-06	1093	1093
C3orf36	-0.121875	5.35195e-05	0.000123518	1093	1081
C3orf37	0.370623	6.39911e-37	3.49523e-35	1093	1093
C3orf45	0.0791633	0.00883697	0.0149408	1093	827
C3orf48	-0.179907	2.09917e-09	8.16457e-09	1093	690
C3orf49	-0.144992	1.48319e-06	4.16231e-06	1093	559
C3orf50	-0.0752831	0.0127892	0.0210663	1093	355
C3orf52	-0.174038	6.97712e-09	2.56285e-08	1093	1093
C3orf54	-0.0888607	0.00327957	0.00592079	1093	1093
C3orf55	0.104857	0.000516121	0.00104663	1093	1070
C3orf57	-0.142852	2.11945e-06	5.8413e-06	1093	1091
C3orf58	0.0648353	0.0320896	0.0491288	1093	1093
C3orf59	-0.0963193	0.00143191	0.0027291	1093	1093
C3orf62	-0.0978444	0.00120007	0.00231259	1093	1093
C3orf63	-0.195612	6.90307e-11	3.11884e-10	1093	1093
C3orf64	-0.0853307	0.00475761	0.0083915	1093	1093
C3orf65	0.0721567	0.0170363	0.027487	1093	100
C3orf66	0.128723	1.96737e-05	4.80052e-05	1093	131
C3orf70	-0.123421	4.28873e-05	0.000100254	1093	1093
C3orf74	-0.115012	0.000138601	0.000304402	1093	521
C4A	-0.171	1.27919e-08	4.55996e-08	1093	1093
C4BPA	0.0919944	0.00233174	0.00430329	1093	809
C4BPB	0.147117	1.03539e-06	2.97099e-06	1093	937
C4orf10	-0.159422	1.16776e-07	3.7223e-07	1093	1093
C4orf12	-0.356441	4.34324e-34	1.74726e-32	1093	1087
C4orf17	0.062938	0.0374846	0.0566466	1093	34
C4orf23	-0.180865	1.7185e-09	6.75304e-09	1093	1093
C4orf27	0.303987	8.42392e-25	1.45115e-23	1093	1093
C4orf29	-0.254061	1.46184e-17	1.2457e-16	1093	1093
C4orf31	-0.222089	1.11166e-13	6.60539e-13	1093	1090
C4orf32	-0.288395	2.22208e-22	3.01996e-21	1093	1093
C4orf33	-0.0765144	0.0113925	0.0189187	1093	1093
C4orf34	-0.282495	1.67608e-21	2.0763e-20	1093	1093
C4orf36	-0.200925	2.03413e-11	9.6511e-11	1093	1083
C4orf37	-0.176923	3.8854e-09	1.46484e-08	1093	753
C4orf38	-0.154357	2.92771e-07	8.94873e-07	1093	1079
C4orf3	-0.110658	0.000246855	0.000523117	1093	1093
C4orf40	0.101229	0.000803815	0.00158972	1093	211
C4orf41	-0.230364	1.24645e-14	8.10654e-14	1093	1093
C4orf42	-0.18896	3.03919e-10	1.29121e-09	1093	1093
C4orf43	0.133923	8.89043e-06	2.26685e-05	1093	1093
C4orf46	0.114126	0.00015614	0.000340735	1093	1093
C4orf47	0.0693138	0.0219237	0.0346457	1093	1082
C4orf48	0.155865	2.23372e-07	6.90607e-07	1093	1091
C4orf49	-0.151901	4.52333e-07	1.35324e-06	1093	1081
C4orf51	0.0913097	0.00251434	0.00461619	1093	138
C4orf52	0.140803	2.96844e-06	8.04693e-06	1093	1093
C4orf6	0.10327	0.000627593	0.00125874	1093	588
C5orf15	-0.216591	4.53629e-13	2.54535e-12	1093	1093
C5orf23	0.0603161	0.0461939	0.0685343	1093	1093
C5orf24	-0.282711	1.55814e-21	1.93734e-20	1093	1093
C5orf25	0.0651908	0.0311562	0.0478331	1093	1093
C5orf27	0.100954	0.00083082	0.00163863	1093	1026
C5orf28	0.0874041	0.00382973	0.00685082	1093	1093
C5orf30	-0.146068	1.23722e-06	3.50867e-06	1093	1093
C5orf32	0.0992933	0.00101239	0.00197356	1093	1093
C5orf34	0.215932	5.35516e-13	2.98653e-12	1093	1093
C5orf35	-0.0757315	0.012264	0.0202541	1093	1093
C5orf36	-0.273669	3.14962e-20	3.47079e-19	1093	1093
C5orf39	0.112165	0.000202635	0.000434804	1093	1093
C5orf41	-0.391489	2.36946e-41	2.12251e-39	1093	1093
C5orf42	-0.25924	3.0348e-18	2.77273e-17	1093	1093
C5orf44	-0.186664	5.00678e-10	2.07723e-09	1093	1093
C5orf45	-0.112284	0.000199475	0.000428408	1093	1093
C5orf46	0.161202	8.39649e-08	2.72472e-07	1093	1079
C5orf4	-0.17294	8.69631e-09	3.15582e-08	1093	1093
C5orf53	-0.300381	3.15414e-24	5.14333e-23	1093	1093
C5orf54	-0.106503	0.000420193	0.000863213	1093	1093
C5orf58	-0.0926261	0.00217411	0.00403194	1093	1021
C5orf62	-0.183013	1.09335e-09	4.38888e-09	1093	1093
C5	-0.225793	4.21928e-14	2.6263e-13	1093	1093
C6orf103	-0.112489	0.00019413	0.000417576	1093	605
C6orf105	0.0701239	0.0204202	0.0324658	1093	1085
C6orf106	0.100969	0.000829325	0.00163616	1093	1093
C6orf108	0.344782	7.25388e-32	2.40069e-30	1093	1093
C6orf10	-0.0618315	0.0409734	0.0614403	1093	149
C6orf115	0.322257	7.85636e-28	1.77716e-26	1093	1093
C6orf118	0.060118	0.046916	0.0694727	1093	415
C6orf122	-0.200644	2.17157e-11	1.02718e-10	1093	1090
C6orf125	0.284502	8.47419e-22	1.08374e-20	1093	1093
C6orf126	0.0803996	0.00782984	0.0133529	1093	1032
C6orf127	0.160541	9.49451e-08	3.06375e-07	1093	936
C6orf129	0.39321	9.87797e-42	9.13259e-40	1093	1093
C6orf136	0.239511	1.00377e-15	7.20988e-15	1093	1093
C6orf138	-0.167416	2.57889e-08	8.87443e-08	1093	1083
C6orf141	-0.136646	5.79576e-06	1.51332e-05	1093	1086
C6orf145	0.076853	0.0110329	0.0183746	1093	1093
C6orf153	0.345189	6.08781e-32	2.05527e-30	1093	1093
C6orf155	-0.233113	5.91217e-15	3.95617e-14	1093	1084
C6orf162	0.115931	0.000122369	0.000270909	1093	1093
C6orf167	0.0822644	0.00650437	0.0112345	1093	1093
C6orf168	0.0683285	0.0238812	0.0374923	1093	1093
C6orf170	-0.270382	9.13817e-20	9.66824e-19	1093	1093
C6orf174	-0.196815	5.24961e-11	2.40141e-10	1093	1083
C6orf182	0.113273	0.000174967	0.000378864	1093	1093
C6orf186	-0.211696	1.53764e-12	8.20741e-12	1093	965
C6orf191	-0.129948	1.63602e-05	4.03351e-05	1093	531
C6orf192	0.0861039	0.00439013	0.00777873	1093	1093
C6orf1	0.121609	5.55801e-05	0.000127908	1093	1093
C6orf201	-0.251096	3.53907e-17	2.91024e-16	1093	1076
C6orf203	0.31055	7.26738e-26	1.36764e-24	1093	1093
C6orf204	-0.219522	2.15341e-13	1.24183e-12	1093	1090
C6orf208	-0.237824	1.61015e-15	1.13709e-14	1093	986
C6orf211	-0.139435	3.70744e-06	9.92343e-06	1093	1093
C6orf217	-0.221116	1.42973e-13	8.40122e-13	1093	1055
C6orf218	0.109872	0.000273383	0.000574741	1093	707
C6orf221	-0.0723821	0.0166934	0.0269746	1093	206
C6orf223	0.105047	0.000504133	0.00102427	1093	990
C6orf226	0.0880608	0.0035721	0.00641444	1093	1093
C6orf227	0.0829171	0.00609042	0.0105584	1093	618
C6orf25	-0.192419	1.41541e-10	6.22328e-10	1093	840
C6orf26	0.19645	5.70536e-11	2.60338e-10	1093	1090
C6orf27	-0.0952215	0.00162358	0.00306599	1093	1091
C6orf41	0.174945	5.81094e-09	2.15214e-08	1093	1085
C6orf47	0.078044	0.0098468	0.0165096	1093	1093
C6orf48	0.100164	0.000913016	0.00179198	1093	1093
C6orf52	0.106301	0.000431026	0.000884117	1093	1078
C6orf57	0.0994603	0.000992592	0.00193778	1093	1093
C6orf62	0.131166	1.35977e-05	3.38557e-05	1093	1093
C6orf64	0.224278	6.28342e-14	3.833e-13	1093	1093
C6orf72	-0.155775	2.26995e-07	7.01378e-07	1093	1093
C6orf81	0.14794	8.99443e-07	2.6009e-06	1093	1053
C6orf89	-0.20769	4.08415e-12	2.09024e-11	1093	1093
C6orf94	0.0714611	0.0181345	0.0291073	1093	400
C6orf97	-0.233756	4.95832e-15	3.33672e-14	1093	1093
C6	-0.0877438	0.00369442	0.00662288	1093	955
C7orf10	0.0734616	0.0151328	0.0246327	1093	1093
C7orf11	0.277186	9.90986e-21	1.14921e-19	1093	1093
C7orf13	0.188866	3.10207e-10	1.31737e-09	1093	1093
C7orf25	0.206009	6.11847e-12	3.0699e-11	1093	1093
C7orf26	0.119023	7.99636e-05	0.000180903	1093	1093
C7orf27	0.0803066	0.00790185	0.0134671	1093	1093
C7orf28A	0.229082	1.75923e-14	1.13065e-13	1093	1093
C7orf28B	0.156855	1.86728e-07	5.82136e-07	1093	1093
C7orf29	-0.0886811	0.00334328	0.00602771	1093	1093
C7orf30	0.349995	7.55698e-33	2.76929e-31	1093	1093
C7orf34	-0.154202	3.00973e-07	9.18411e-07	1093	523
C7orf36	0.345076	6.39332e-32	2.14762e-30	1093	1093
C7orf40	0.279679	4.32254e-21	5.19504e-20	1093	1093
C7orf41	-0.125253	3.2877e-05	7.80583e-05	1093	1093
C7orf44	0.100643	0.000862363	0.00169702	1093	1093
C7orf46	-0.151013	5.28548e-07	1.56706e-06	1093	1093
C7orf47	0.188471	3.38144e-10	1.42938e-09	1093	1093
C7orf4	0.087146	0.00393551	0.00703006	1093	554
C7orf50	0.150575	5.70497e-07	1.68524e-06	1093	1093
C7orf51	-0.0799298	0.00819977	0.013936	1093	1070
C7orf52	0.136177	6.24294e-06	1.62399e-05	1093	545
C7orf53	0.128055	2.17417e-05	5.27386e-05	1093	1092
C7orf54	0.101007	0.000825511	0.0016288	1093	991
C7orf55	0.150544	5.73611e-07	1.69419e-06	1093	1093
C7orf58	-0.284395	8.79123e-22	1.12073e-20	1093	1093
C7orf59	0.130047	1.6117e-05	3.9755e-05	1093	1093
C7orf60	-0.079527	0.00852932	0.0144558	1093	1093
C7orf61	0.152515	4.0603e-07	1.22015e-06	1093	1063
C7orf63	-0.267807	2.08359e-19	2.1328e-18	1093	1093
C7orf68	0.246968	1.1891e-16	9.31455e-16	1093	1093
C7orf69	-0.121834	5.38293e-05	0.000124162	1093	558
C7orf70	0.151908	4.51804e-07	1.35206e-06	1093	1093
C7orf71	-0.111804	0.000212474	0.000453741	1093	267
C7	-0.144423	1.63171e-06	4.55816e-06	1093	1072
C8G	0.135881	6.54202e-06	1.69694e-05	1093	1020
C8ORFK29	0.215831	5.49359e-13	3.06035e-12	1093	1077
C8orf22	0.0979817	0.001181	0.00227932	1093	99
C8orf30A	0.393471	8.64585e-42	8.06746e-40	1093	1093
C8orf31	-0.131933	1.20925e-05	3.03441e-05	1093	1075
C8orf33	0.206801	5.06006e-12	2.56438e-11	1093	1093
C8orf37	-0.179391	2.33665e-09	9.03939e-09	1093	1093
C8orf38	0.198204	3.81951e-11	1.76565e-10	1093	1093
C8orf39	-0.125624	3.11424e-05	7.41671e-05	1093	1086
C8orf40	0.157686	1.6054e-07	5.04158e-07	1093	1093
C8orf41	0.0846175	0.00512098	0.00899071	1093	1093
C8orf42	0.113917	0.000160552	0.000349642	1093	1093
C8orf44	0.0809063	0.00744768	0.0127361	1093	1093
C8orf45	0.0949026	0.00168353	0.00316999	1093	1093
C8orf46	0.115936	0.000122292	0.000270766	1093	1087
C8orf47	0.128167	2.13821e-05	5.1935e-05	1093	922
C8orf4	-0.139741	3.52814e-06	9.46867e-06	1093	1093
C8orf51	0.141693	2.56588e-06	7.00749e-06	1093	1093
C8orf55	0.20433	9.13004e-12	4.51241e-11	1093	1093
C8orf58	0.0646889	0.0324808	0.0496512	1093	1093
C8orf59	0.483972	2.97105e-65	1.8713e-62	1093	1093
C8orf73	0.173525	7.73581e-09	2.8266e-08	1093	1093
C8orf75	-0.164642	4.39214e-08	1.47098e-07	1093	782
C8orf76	0.391045	2.96735e-41	2.6003e-39	1093	1093
C8orf79	-0.200862	2.06389e-11	9.78769e-11	1093	1091
C8orf80	-0.0626493	0.0383697	0.0578545	1093	1061
C8orf84	-0.0791025	0.00888938	0.0150218	1093	1093
C8orf86	-0.182494	1.22031e-09	4.87328e-09	1093	838
C9orf100	0.297201	9.9491e-24	1.53423e-22	1093	1093
C9orf102	-0.382812	1.80543e-39	1.30894e-37	1093	1093
C9orf106	-0.18962	2.62974e-10	1.12341e-09	1093	961
C9orf110	-0.190035	2.40006e-10	1.02812e-09	1093	1093
C9orf114	-0.0857707	0.00454522	0.00803939	1093	1093
C9orf117	-0.192149	1.50313e-10	6.58459e-10	1093	1093
C9orf119	0.0814063	0.00708698	0.0121689	1093	1093
C9orf123	0.201378	1.82979e-11	8.72472e-11	1093	1093
C9orf125	-0.146933	1.06817e-06	3.06026e-06	1093	1091
C9orf128	-0.122436	4.93988e-05	0.000114572	1093	1015
C9orf129	-0.377433	2.48398e-38	1.58432e-36	1093	1090
C9orf130	-0.0908067	0.00265674	0.00486257	1093	1093
C9orf131	-0.173459	7.8384e-09	2.86046e-08	1093	952
C9orf139	-0.206681	5.20814e-12	2.63677e-11	1093	1063
C9orf140	0.148333	8.40876e-07	2.4403e-06	1093	1093
C9orf142	0.143044	2.05286e-06	5.67096e-06	1093	1093
C9orf144B	-0.229835	1.43746e-14	9.29482e-14	1093	718
C9orf144	-0.105774	0.000460425	0.000940972	1093	229
C9orf150	-0.0746611	0.0135506	0.022235	1093	1093
C9orf152	-0.269378	1.2616e-19	1.31817e-18	1093	1092
C9orf156	-0.207121	4.68442e-12	2.3806e-11	1093	1093
C9orf163	-0.133646	9.28265e-06	2.36257e-05	1093	1093
C9orf167	-0.128537	2.02294e-05	4.93075e-05	1093	1093
C9orf169	-0.0647433	0.0323349	0.0494545	1093	1078
C9orf16	0.167364	2.60482e-08	8.95906e-08	1093	1093
C9orf170	0.0830761	0.00599327	0.010405	1093	910
C9orf171	-0.103868	0.000583232	0.00117503	1093	689
C9orf172	-0.188531	3.33747e-10	1.41168e-09	1093	1091
C9orf173	-0.0981603	0.0011566	0.00223631	1093	906
C9orf23	0.167676	2.45196e-08	8.45062e-08	1093	1093
C9orf24	0.10262	0.000679382	0.00135641	1093	1065
C9orf30	0.268343	1.75674e-19	1.80833e-18	1093	1093
C9orf40	0.206905	4.9348e-12	2.50405e-11	1093	1093
C9orf41	-0.213238	1.04989e-12	5.7098e-12	1093	1093
C9orf44	-0.214364	7.93354e-13	4.35934e-12	1093	947
C9orf45	-0.219161	2.36148e-13	1.35794e-12	1093	1093
C9orf47	-0.203145	1.20826e-11	5.8823e-11	1093	1090
C9orf4	-0.0755268	0.0125013	0.0206308	1093	443
C9orf53	0.0791147	0.00887885	0.0150066	1093	569
C9orf57	-0.0701907	0.0203003	0.0322854	1093	57
C9orf5	-0.333496	8.39655e-30	2.32143e-28	1093	1093
C9orf64	-0.362509	2.77873e-35	1.26423e-33	1093	1093
C9orf68	-0.212976	1.12055e-12	6.0777e-12	1093	1093
C9orf70	0.112835	0.00018545	0.000400273	1093	387
C9orf7	-0.13407	8.68963e-06	2.21892e-05	1093	1093
C9orf80	-0.253246	1.86604e-17	1.57628e-16	1093	1093
C9orf91	-0.208444	3.40351e-12	1.75487e-11	1093	1093
C9orf93	-0.17142	1.17701e-08	4.20986e-08	1093	1093
C9orf96	-0.121218	5.87472e-05	0.000134904	1093	1091
C9orf98	-0.153851	3.2038e-07	9.75565e-07	1093	1093
CA11	-0.105084	0.000501818	0.00102008	1093	1093
CA12	-0.182152	1.31169e-09	5.22576e-09	1093	1093
CA1	0.0622968	0.039474	0.0593863	1093	219
CA2	-0.110971	0.00023699	0.000503217	1093	1093
CA5BP	0.21956	2.13266e-13	1.23057e-12	1093	1093
CA5B	-0.23952	1.00101e-15	7.19264e-15	1093	1093
CA8	-0.0798048	0.00830085	0.0140982	1093	1090
CA9	0.214057	8.56558e-13	4.68333e-12	1093	928
CAB39L	-0.209375	2.71431e-12	1.41106e-11	1093	1093
CAB39	-0.235804	2.82188e-15	1.94844e-14	1093	1093
CABC1	0.336577	2.34023e-30	6.82594e-29	1093	1093
CABIN1	-0.235542	3.03415e-15	2.08857e-14	1093	1093
CABLES1	-0.111103	0.000232925	0.000495054	1093	1093
CABLES2	0.199015	3.16824e-11	1.47439e-10	1093	1093
CABP2	0.0595814	0.0489198	0.0721242	1093	12
CABP4	-0.177804	3.24299e-09	1.23325e-08	1093	1084
CABP7	0.0935514	0.00196076	0.0036568	1093	1090
CACHD1	-0.201988	1.58643e-11	7.63116e-11	1093	1093
CACNA1A	0.0606305	0.0450671	0.0670105	1093	1092
CACNA1C	-0.352828	2.17085e-33	8.27097e-32	1093	1093
CACNA1D	-0.360868	5.87921e-35	2.5929e-33	1093	1093
CACNA1F	-0.150919	5.37262e-07	1.59196e-06	1093	1055
CACNA1G	-0.201985	1.58732e-11	7.63362e-11	1093	1078
CACNA1H	-0.129913	1.64478e-05	4.05312e-05	1093	1093
CACNA2D1	-0.363075	2.14358e-35	9.86391e-34	1093	1067
CACNA2D2	-0.338394	1.0941e-30	3.31603e-29	1093	1093
CACNA2D3	-0.171401	1.18144e-08	4.2242e-08	1093	1075
CACNA2D4	-0.181227	1.59307e-09	6.28464e-09	1093	1093
CACNB1	0.0613544	0.0425604	0.0636448	1093	1093
CACNB2	-0.251426	3.20895e-17	2.65176e-16	1093	1093
CACNB4	-0.27214	5.17827e-20	5.63847e-19	1093	1092
CACNG1	-0.10341	0.000616951	0.00123851	1093	996
CACNG4	-0.128446	2.05066e-05	4.99168e-05	1093	1091
CACNG7	-0.079977	0.00816192	0.013874	1093	186
CACNG8	-0.0914005	0.0024894	0.00457373	1093	304
CACYBP	0.642477	2.86158e-128	2.88375e-124	1093	1093
CADM2	-0.24392	2.86813e-16	2.18235e-15	1093	1031
CADM3	-0.119336	7.6557e-05	0.000173547	1093	1071
CADM4	-0.0802387	0.00795486	0.0135529	1093	1093
CADPS2	-0.244833	2.206e-16	1.69443e-15	1093	1093
CADPS	-0.126553	2.71682e-05	6.52264e-05	1093	1074
CALB1	-0.106127	0.000440503	0.000901811	1093	755
CALB2	0.124805	3.50997e-05	8.29836e-05	1093	1088
CALCA	0.0632836	0.036448	0.0552296	1093	407
CALCB	0.129829	1.66579e-05	4.10088e-05	1093	428
CALCOCO1	-0.30779	2.05196e-25	3.72253e-24	1093	1093
CALCRL	-0.218711	2.64944e-13	1.51574e-12	1093	1093
CALCR	-0.165101	4.02415e-08	1.35313e-07	1093	1041
CALD1	-0.122439	4.93781e-05	0.000114537	1093	1093
CALHM1	-0.0746263	0.0135945	0.0223033	1093	992
CALHM2	-0.142553	2.22668e-06	6.1226e-06	1093	1093
CALM2	0.235288	3.25459e-15	2.23344e-14	1093	1093
CALML3	-0.0765356	0.0113696	0.0188838	1093	1031
CALML4	0.0951625	0.00163452	0.00308483	1093	1093
CALML5	0.0748264	0.0133445	0.021929	1093	1084
CALN1	-0.217854	3.29489e-13	1.87066e-12	1093	931
CALR	0.306211	3.6978e-25	6.58968e-24	1093	1093
CALY	-0.0948455	0.00169447	0.00318879	1093	548
CAMK1D	-0.0952676	0.00161508	0.00305137	1093	1093
CAMK1G	0.0788892	0.00907534	0.0153066	1093	1076
CAMK2B	-0.14611	1.22842e-06	3.48616e-06	1093	1093
CAMK2G	-0.0774015	0.0104718	0.0174992	1093	1093
CAMK2N1	-0.222641	9.63088e-14	5.75995e-13	1093	1093
CAMK2N2	0.0863482	0.00427948	0.00759537	1093	1092
CAMK4	-0.176922	3.88628e-09	1.46489e-08	1093	1085
CAMKK2	-0.147078	1.04223e-06	2.99019e-06	1093	1093
CAMKV	0.192105	1.51803e-10	6.64694e-10	1093	675
CAMP	0.133955	8.84714e-06	2.25714e-05	1093	1021
CAMSAP1L1	0.0977949	0.00120702	0.00232466	1093	1093
CAMSAP1	-0.233597	5.17915e-15	3.47952e-14	1093	1093
CAMTA1	0.107631	0.000364374	0.000754931	1093	1093
CAMTA2	-0.253253	1.86227e-17	1.57376e-16	1093	1093
CAND1	-0.0826875	0.00623329	0.0107959	1093	1093
CAND2	-0.0612965	0.0427564	0.0638906	1093	1093
CANT1	-0.124338	3.75606e-05	8.85109e-05	1093	1093
CAP1	-0.0611117	0.0433874	0.0647326	1093	1093
CAP2	-0.0666477	0.0275709	0.0427653	1093	1093
CAPG	0.145209	1.43003e-06	4.02096e-06	1093	1093
CAPN10	-0.0639687	0.0344651	0.0524458	1093	1093
CAPN11	-0.0866049	0.00416594	0.00741082	1093	1088
CAPN12	0.159792	1.09069e-07	3.49654e-07	1093	1093
CAPN13	-0.17824	2.96474e-09	1.13343e-08	1093	1081
CAPN14	0.0673805	0.0259059	0.0403972	1093	1033
CAPN1	-0.0607704	0.044573	0.0663443	1093	1093
CAPN3	-0.11641	0.000114656	0.000254699	1093	1093
CAPN5	-0.124536	3.64998e-05	8.61622e-05	1093	1093
CAPN6	0.0616636	0.0415261	0.0622088	1093	1070
CAPN7	-0.181577	1.48043e-09	5.86555e-09	1093	1093
CAPN8	-0.25472	1.1991e-17	1.03193e-16	1093	1065
CAPNS1	0.17737	3.54537e-09	1.34292e-08	1093	1093
CAPNS2	0.0921568	0.00229025	0.00423175	1093	756
CAPRIN1	-0.0879231	0.00362476	0.00650263	1093	1093
CAPS2	-0.284442	8.65031e-22	1.10556e-20	1093	1092
CAPS	0.166055	3.35236e-08	1.1373e-07	1093	1093
CAPZA2	-0.130669	1.46662e-05	3.63678e-05	1093	1093
[truncated: 11,707 more rows]
