# Supplementary material for: PRDX6 Drives Breast Cancer Progression Through Mitochondrial Biosynthesis and Oxidative Phosphorylation
Source: Cancer Med. 2025 Jun 30;14(13):e71005. doi: 10.1002/cam4.71005 (PMC12207245; doi:10.1002/cam4.71005)
Supplement: Supplementary file 4 — Table S3. [file CAM4-14-e71005-s004.xls]

## Sheet: enrichment_results_wg_result173
Table S3. KEGG enrichment analysis of genes associated with PRDX6KEGG enrichment analysis of these genes
geneSet	description	link	enrichmentScore	normalizedEnrichmentScore	pValue	FDR	size	plotPath	leadingEdgeNum	leadingEdgeId	userId
hsa03010	Ribosome	http://www.kegg.jp/kegg-bin/show_pathway?hsa03010+65005+51373+79590+64979+64968+29088+6156+54460+28998+63875+6170+200916+11222+65003+6224+63931+6169+64928+6183+6201+6165+6229+6152+29074+64965+6227+51069+51021+6182+64969+64960+7311+6167+6161+6187+219927+64983+6204+54948+6132+29093+6223+6217+6181+51121+65008+55168+6233+6143+55173+6210+6222+6157+6150+6175+6155+6129+51073+6235+3921+6137+25873+6128+90…	0.847653	2.73387	0	0	130	./Project_wg_result1730633170_GSEA/hsa03010.png	93	65005;51373;79590;64979;64968;29088;6156;54460;28998;63875;6170;200916;11222;65003;6224;63931;6169;64928;6183;6201;6165;6229;6152;29074;64965;6227;51069;51021;6182;64969;64960;7311;6167;6161;6187;219927;64983;6204;54948;6132;29093;6223;6217;6181;51121;65008;55168;6233;6143;55173;6210;6222;6157;6150;6175;6155;6129;51073;6235;3921;6137;25873;6128;9045;2197;6218;6142;51116;11224;6206;51023;9349;6147…	FAU;MRPL1;MRPL11;MRPL12;MRPL13;MRPL14;MRPL15;MRPL16;MRPL17;MRPL18;MRPL2;MRPL21;MRPL22;MRPL23;MRPL24;MRPL27;MRPL28;MRPL3;MRPL32;MRPL36;MRPL4;MRPL9;MRPS10;MRPS11;MRPS12;MRPS14;MRPS15;MRPS16;MRPS17;MRPS18A;MRPS18C;MRPS2;MRPS21;MRPS5;MRPS6;MRPS7;MRPS9;RPL12;RPL13;RPL14;RPL15;RPL18;RPL18A;RPL19;RPL22L1;RPL23;RPL23A;RPL24;RPL26L1;RPL27;RPL27A;RPL28;RPL29;RPL30;RPL31;RPL32;RPL35;RPL35A;RPL36;RPL36A;RPL3…
hsa00190	Oxidative phosphorylation	http://www.kegg.jp/kegg-bin/show_pathway?hsa00190+1349+1340+6391+7381+4731+4720+4715+4694+7388+9296+4725+5464+9377+54539+4706+4704+55967+440567+4722+1329+1537+29796+4709+4711+1337+1327+10063+1347+4710+245973+126328+9167+4708+4702+4726+4697+4729+7386+4696+4716+1350+4700+4712+4701+4717+4707+27089+10975+7384+4714+4695+1351+8992+51079+4728+4713	0.835911	2.64402	0	0	104	./Project_wg_result1730633170_GSEA/hsa00190.png	56	1349;1340;6391;7381;4731;4720;4715;4694;7388;9296;4725;5464;9377;54539;4706;4704;55967;440567;4722;1329;1537;29796;4709;4711;1337;1327;10063;1347;4710;245973;126328;9167;4708;4702;4726;4697;4729;7386;4696;4716;1350;4700;4712;4701;4717;4707;27089;10975;7384;4714;4695;1351;8992;51079;4728;4713	ATP6V0E1;ATP6V1C2;ATP6V1F;COX17;COX4I1;COX5A;COX5B;COX6A1;COX6B1;COX7A2;COX7A2L;COX7B;COX7C;COX8A;CYC1;NDUFA1;NDUFA11;NDUFA12;NDUFA13;NDUFA2;NDUFA3;NDUFA4;NDUFA6;NDUFA7;NDUFA8;NDUFA9;NDUFAB1;NDUFB1;NDUFB10;NDUFB11;NDUFB2;NDUFB3;NDUFB4;NDUFB5;NDUFB6;NDUFB7;NDUFB8;NDUFB9;NDUFC1;NDUFS2;NDUFS3;NDUFS5;NDUFS6;NDUFS8;NDUFV2;NDUFV3;PPA1;SDHC;UQCR10;UQCR11;UQCRB;UQCRC1;UQCRFS1;UQCRH;UQCRHL;UQCRQ
hsa03050	Proteasome	http://www.kegg.jp/kegg-bin/show_pathway?hsa03050+5692+5710+5683+5691+51371+5688+5689+5685+5684+5704+5695+5719+5701+5700+5693+5694+10213+11047+5690+5682+5686+5713+5687+5702+5718+5714+5721+5708+9861+5717+5699+5709+9491	0.854068	2.33755	0	0	44	./Project_wg_result1730633170_GSEA/hsa03050.png	33	5692;5710;5683;5691;51371;5688;5689;5685;5684;5704;5695;5719;5701;5700;5693;5694;10213;11047;5690;5682;5686;5713;5687;5702;5718;5714;5721;5708;9861;5717;5699;5709;9491	ADRM1;POMP;PSMA1;PSMA2;PSMA3;PSMA4;PSMA5;PSMA6;PSMA7;PSMB1;PSMB10;PSMB2;PSMB3;PSMB4;PSMB5;PSMB6;PSMB7;PSMC1;PSMC2;PSMC3;PSMC4;PSMD11;PSMD12;PSMD13;PSMD14;PSMD2;PSMD3;PSMD4;PSMD6;PSMD7;PSMD8;PSME2;PSMF1
hsa03040	Spliceosome	http://www.kegg.jp/kegg-bin/show_pathway?hsa03040+6635+10262+55110+6631+6636+6632+6637+57819+6629+27258+23658+6633+6626+6627+10907+6628+10465+4116+8896+10713+25804+56259+9939+84321+6634+11157+6100+83443+84991+22827+51503+51690+9129+84844+51645+10084+22916+7307+3183+3178+3192	0.730147	2.32133	0	0	115	./Project_wg_result1730633170_GSEA/hsa03040.png	41	6635;10262;55110;6631;6636;6632;6637;57819;6629;27258;23658;6633;6626;6627;10907;6628;10465;4116;8896;10713;25804;56259;9939;84321;6634;11157;6100;83443;84991;22827;51503;51690;9129;84844;51645;10084;22916;7307;3183;3178;3192	BUD31;CTNNBL1;CWC15;HNRNPA1;HNRNPC;HNRNPU;LSM2;LSM3;LSM4;LSM5;LSM6;LSM7;MAGOH;MAGOHB;NCBP2;PHF5A;PPIH;PPIL1;PQBP1;PRPF3;PUF60;RBM17;RBM8A;RP9;SF3B4;SF3B5;SNRPA;SNRPA1;SNRPB;SNRPB2;SNRPC;SNRPD1;SNRPD2;SNRPD3;SNRPE;SNRPF;SNRPG;THOC3;TXNL4A;U2AF1;USP39
hsa03008	Ribosome biogenesis in eukaryotes	http://www.kegg.jp/kegg-bin/show_pathway?hsa03008+51602+10799+10436+10775+10557+1460+29107+5901+3692+10528+2091+55505+1736+54433+10248+6949+92856+55651+23560+10556+10813+10199+10940+51367+29889+55813+84128+25996+5822+83732+4931+55226+10171+28987+54913+26354+6023+55127+27341+23160+1459	0.757928	2.23677	0	0	70	./Project_wg_result1730633170_GSEA/hsa03008.png	41	51602;10799;10436;10775;10557;1460;29107;5901;3692;10528;2091;55505;1736;54433;10248;6949;92856;55651;23560;10556;10813;10199;10940;51367;29889;55813;84128;25996;5822;83732;4931;55226;10171;28987;54913;26354;6023;55127;27341;23160;1459	CSNK2A2;CSNK2B;DKC1;EIF6;EMG1;FBL;GAR1;GNL2;GNL3;GTPBP4;HEATR1;IMP4;MPHOSPH10;NAT10;NHP2;NOB1;NOP10;NOP56;NOP58;NVL;NXT1;POP1;POP4;POP5;POP7;PWP2;RAN;RCL1;REXO2;RIOK1;RMRP;RPP25;RPP30;RPP38;RPP40;RRP7A;TCOF1;UTP14A;UTP6;WDR43;WDR75
hsa03030	DNA replication	http://www.kegg.jp/kegg-bin/show_pathway?hsa03030+6742+5982+5984+10535+5425+2237+5111+6119+4172+4171+4175+4176+84153+5558+23649+79621+1763+5424+246243+3978+4174+56655+5427+5983+4173	0.785239	2.05931	0	0	36	./Project_wg_result1730633170_GSEA/hsa03030.png	25	6742;5982;5984;10535;5425;2237;5111;6119;4172;4171;4175;4176;84153;5558;23649;79621;1763;5424;246243;3978;4174;56655;5427;5983;4173	DNA2;FEN1;LIG1;MCM2;MCM3;MCM4;MCM5;MCM6;MCM7;PCNA;POLA2;POLD1;POLD2;POLE2;POLE4;PRIM2;RFC2;RFC3;RFC4;RNASEH1;RNASEH2A;RNASEH2B;RNASEH2C;RPA3;SSBP1
hsa01230	Biosynthesis of amino acids	http://www.kegg.jp/kegg-bin/show_pathway?hsa01230+2597+7167+6888+6472+7086+22934+5831+3418+29920+2023+440+3421+2805+26227+5634+84706+445+5832+5214+29968+5723+3420+5223+5230+5631+2806+226+4143+875	0.708641	2.05539	0	0	69	./Project_wg_result1730633170_GSEA/hsa01230.png	29	2597;7167;6888;6472;7086;22934;5831;3418;29920;2023;440;3421;2805;26227;5634;84706;445;5832;5214;29968;5723;3420;5223;5230;5631;2806;226;4143;875	ALDH18A1;ALDOA;ASNS;ASS1;CBS;ENO1;GAPDH;GOT1;GOT2;GPT2;IDH2;IDH3B;IDH3G;MAT1A;PFKP;PGAM1;PGK1;PHGDH;PRPS1;PRPS2;PSAT1;PSPH;PYCR1;PYCR2;RPIA;SHMT2;TALDO1;TKT;TPI1
hsa03013	RNA transport	http://www.kegg.jp/kegg-bin/show_pathway?hsa03013+55110+80145+79833+10799+10775+10557+8894+29107+5901+79897+10248+7341+4116+8662+3646+9939+84321+79023+10556+10460+1207+26986+6396+9669+1973+8761+8480+1978+79760+22916+1967+10940+51367+1968+6613+8667+8891+81929+10921+9688+7329+6612+11260+79902+9470+79228+5042+54913+8668+11097+57510+129401+8637+57122+6607+9984	0.617147	2.05421	0	0	158	./Project_wg_result1730633170_GSEA/hsa03013.png	56	55110;80145;79833;10799;10775;10557;8894;29107;5901;79897;10248;7341;4116;8662;3646;9939;84321;79023;10556;10460;1207;26986;6396;9669;1973;8761;8480;1978;79760;22916;1967;10940;51367;1968;6613;8667;8891;81929;10921;9688;7329;6612;11260;79902;9470;79228;5042;54913;8668;11097;57510;129401;8637;57122;6607;9984	CLNS1A;EIF2B1;EIF2B3;EIF2S2;EIF2S3;EIF3B;EIF3E;EIF3H;EIF3I;EIF4A1;EIF4E2;EIF4EBP1;EIF4EBP3;EIF5B;GEMIN6;GEMIN7;MAGOH;MAGOHB;NCBP2;NUP107;NUP35;NUP37;NUP85;NUP93;NUPL2;NXT1;PABPC1;PABPC3;PABPC4;POP1;POP4;POP5;POP7;RAE1;RAN;RBM8A;RNPS1;RPP21;RPP25;RPP30;RPP38;RPP40;SEC13;SEH1L;SMN2;SUMO1;SUMO2;SUMO3;TACC3;THOC1;THOC3;THOC6;THOC7;UBE2I;XPO5;XPOT
hsa00240	Pyrimidine metabolism	http://www.kegg.jp/kegg-bin/show_pathway?hsa00240+7371+5437+4830+4831+7372+9533+10623+5439+7083+5425+5440+5435+30834+5438+5436+4833+1723+64425+5433+4860+1841+5558+23649+6241+7378+7298+10621+5424+1854+87178+10622+51728+51082+56655+5427+79077+5432	0.635398	1.99967	0	0	96	./Project_wg_result1730633170_GSEA/hsa00240.png	37	7371;5437;4830;4831;7372;9533;10623;5439;7083;5425;5440;5435;30834;5438;5436;4833;1723;64425;5433;4860;1841;5558;23649;6241;7378;7298;10621;5424;1854;87178;10622;51728;51082;56655;5427;79077;5432	DCTPP1;DHODH;DTYMK;DUT;NME1;NME2;NME4;PNP;PNPT1;POLA2;POLD1;POLD2;POLE2;POLE4;POLR1C;POLR1D;POLR1E;POLR2C;POLR2D;POLR2F;POLR2G;POLR2H;POLR2I;POLR2J;POLR2K;POLR3C;POLR3F;POLR3G;POLR3K;PRIM2;RRM2;TK1;TYMS;UCK2;UMPS;UPP1;ZNRD1
hsa00983	Drug metabolism	http://www.kegg.jp/kegg-bin/show_pathway?hsa00983+7371+4259+4830+4831+7372+3251+7083+8833+9446+3704+4833+4257+3614+2939+6241+7378	0.646608	1.96242	0	0	76	./Project_wg_result1730633170_GSEA/hsa00983.png	16	7371;4259;4830;4831;7372;3251;7083;8833;9446;3704;4833;4257;3614;2939;6241;7378	GMPS;GSTA2;GSTO1;HPRT1;IMPDH1;ITPA;MGST1;MGST3;NME1;NME2;NME4;RRM2;TK1;UCK2;UMPS;UPP1
hsa04270	Vascular smooth muscle contraction	http://www.kegg.jp/kegg-bin/show_pathway?hsa04270+673+8399+284541+10268+778+5578+81579+1579+23236+196883+5583+5567+2977+4660+255189+8681+2768+4882+3710+4638+10335+3709+111+10203+1909+552+115+4629+4659+9475+5581+112+2776+107+3778+185+6093+23365+5592+3708+775+776+2767	-0.559773	-1.77097	0	0.00844571	117	./Project_wg_result1730633170_GSEA/hsa04270.png	43	673;8399;284541;10268;778;5578;81579;1579;23236;196883;5583;5567;2977;4660;255189;8681;2768;4882;3710;4638;10335;3709;111;10203;1909;552;115;4629;4659;9475;5581;112;2776;107;3778;185;6093;23365;5592;3708;775;776;2767	ADCY1;ADCY4;ADCY5;ADCY6;ADCY9;AGTR1;ARHGEF12;AVPR1A;BRAF;CACNA1C;CACNA1D;CACNA1F;CALCRL;CYP4A11;CYP4A22;EDNRA;GNA11;GNA12;GNAQ;GUCY1A2;ITPR1;ITPR2;ITPR3;JMJD7-PLA2G4B;KCNMA1;MRVI1;MYH11;MYLK;NPR2;PLA2G10;PLA2G12A;PLA2G4F;PLCB1;PPP1R12A;PPP1R12B;PRKACB;PRKCA;PRKCE;PRKCH;PRKG1;RAMP3;ROCK1;ROCK2
hsa04710	Circadian rhythm	http://www.kegg.jp/kegg-bin/show_pathway?hsa04710+5564+1407+8553+9575+8945+23291+5563+1385+406+26224+1408+6095+8864+8863	-0.717403	-1.77098	0	0.0112609	30	./Project_wg_result1730633170_GSEA/hsa04710.png	14	5564;1407;8553;9575;8945;23291;5563;1385;406;26224;1408;6095;8864;8863	ARNTL;BHLHE40;BTRC;CLOCK;CREB1;CRY1;CRY2;FBXL3;FBXW11;PER2;PER3;PRKAA2;PRKAB1;RORA
hsa04340	Hedgehog signaling pathway	http://www.kegg.jp/kegg-bin/show_pathway?hsa04340+132884+894+8405+64399+2735+50846+5567+2736+57154+8452+122011+595+1452+51684+11127+2737+408+8945+4036+23291+1456+339745+2121+50937+596+53944	-0.656109	-1.73625	0	0.0119648	44	./Project_wg_result1730633170_GSEA/hsa04340.png	26	132884;894;8405;64399;2735;50846;5567;2736;57154;8452;122011;595;1452;51684;11127;2737;408;8945;4036;23291;1456;339745;2121;50937;596;53944	ARRB1;BCL2;BTRC;CCND1;CCND2;CDON;CSNK1A1;CSNK1A1L;CSNK1G1;CSNK1G3;CUL3;DHH;EVC;EVC2;FBXW11;GLI1;GLI2;GLI3;HHIP;KIF3A;LRP2;PRKACB;SMURF1;SPOP;SPOPL;SUFU
hsa04510	Focal adhesion	http://www.kegg.jp/kegg-bin/show_pathway?hsa04510+894+23396+5290+7143+1277+8515+5594+131873+207+673+8503+998+5578+5156+5154+1278+7058+1398+5063+5649+7448+7060+55742+1287+25759+3479+4660+2318+10451+7148+3910+63923+3912+2321+3655+1499+4638+3680+2324+595+3693+3673+1288+5728+5295+56034+2317+394+3911+3791+5599+7057+7450+1293+5155+1101+4659+9475+80310+3676+3672+3908+7094+7410+3082+5159+3913+3685+83660+…	-0.530093	-1.74196	0	0.0130908	194	./Project_wg_result1730633170_GSEA/hsa04510.png	81	894;23396;5290;7143;1277;8515;5594;131873;207;673;8503;998;5578;5156;5154;1278;7058;1398;5063;5649;7448;7060;55742;1287;25759;3479;4660;2318;10451;7148;3910;63923;3912;2321;3655;1499;4638;3680;2324;595;3693;3673;1288;5728;5295;56034;2317;394;3911;3791;5599;7057;7450;1293;5155;1101;4659;9475;80310;3676;3672;3908;7094;7410;3082;5159;3913;3685;83660;2889;3675;3909;6655;6093;331;3690;8516;596;3480;51…	AKT1;ARHGAP5;BCL2;BRAF;CCND1;CCND2;CDC42;CHAD;COL1A1;COL1A2;COL4A5;COL4A6;COL6A3;COL6A6;CRK;CTNNB1;DOCK1;FLNB;FLNC;FLT1;FLT4;HGF;IGF1;IGF1R;ITGA1;ITGA10;ITGA2;ITGA3;ITGA4;ITGA6;ITGA8;ITGA9;ITGAV;ITGB3;ITGB5;KDR;LAMA2;LAMA3;LAMA4;LAMA5;LAMB1;LAMB2;MAPK1;MAPK8;MYLK;PAK3;PARVA;PDGFA;PDGFB;PDGFC;PDGFD;PDGFRA;PDGFRB;PDPK1;PIK3CA;PIK3R1;PIK3R3;PIP5K1C;PPP1R12A;PPP1R12B;PRKCA;PTEN;RAPGEF1;RELN;ROCK1;ROC…
hsa04726	Serotonergic synapse	http://www.kegg.jp/kegg-bin/show_pathway?hsa04726+2561+5594+4128+673+3354+3350+778+3352+5578+3762+3356+23236+54331+10411+5567+260293+255189+8681+3351+240+3357+3710+5742+7166+3709+111+7220+55970+2775+2782+3355+3363+2776+3760+3751+6571+3708+775+10681+776	-0.546108	-1.70091	0	0.0137243	111	./Project_wg_result1730633170_GSEA/hsa04726.png	40	2561;5594;4128;673;3354;3350;778;3352;5578;3762;3356;23236;54331;10411;5567;260293;255189;8681;3351;240;3357;3710;5742;7166;3709;111;7220;55970;2775;2782;3355;3363;2776;3760;3751;6571;3708;775;10681;776	ADCY5;ALOX5;BRAF;CACNA1C;CACNA1D;CACNA1F;CYP4X1;GABRB2;GNAO1;GNAQ;GNB1;GNB5;GNG12;GNG2;HTR1A;HTR1B;HTR1D;HTR1E;HTR1F;HTR2A;HTR2B;HTR7;ITPR1;ITPR2;ITPR3;JMJD7-PLA2G4B;KCND2;KCNJ3;KCNJ5;MAOA;MAPK1;PLA2G4F;PLCB1;PRKACB;PRKCA;PTGS1;RAPGEF3;SLC18A2;TPH1;TRPC1
hsa04713	Circadian entrainment	http://www.kegg.jp/kegg-bin/show_pathway?hsa04713+5578+3762+23236+54331+196883+5567+2892+2977+2902+3710+8913+5593+2903+2891+111+115+55970+2890+2775+2782+117+9722+112+1385+2776+107+3760+9252+5592+3708+775+10681+776+8864+8863	-0.583403	-1.77879	0	0.01478	94	./Project_wg_result1730633170_GSEA/hsa04713.png	35	5578;3762;23236;54331;196883;5567;2892;2977;2902;3710;8913;5593;2903;2891;111;115;55970;2890;2775;2782;117;9722;112;1385;2776;107;3760;9252;5592;3708;775;10681;776;8864;8863	ADCY1;ADCY4;ADCY5;ADCY6;ADCY9;ADCYAP1R1;CACNA1C;CACNA1D;CACNA1G;CREB1;GNAO1;GNAQ;GNB1;GNB5;GNG12;GNG2;GRIA1;GRIA2;GRIA3;GRIN1;GRIN2A;GUCY1A2;ITPR1;ITPR3;KCNJ3;KCNJ5;NOS1AP;PER2;PER3;PLCB1;PRKACB;PRKCA;PRKG1;PRKG2;RPS6KA5
hsa04724	Glutamatergic synapse	http://www.kegg.jp/kegg-bin/show_pathway?hsa04724+81539+54407+5578+6512+23236+54331+196883+5567+2917+2918+2892+9229+255189+8681+2902+85358+22941+3710+2897+2903+3709+27165+2891+111+115+7220+55970+2890+2775+2782+2913+1742+2899+50944+112+2900+2776+107+3760+3708+775+10681+776	-0.542785	-1.70183	0	0.0150146	111	./Project_wg_result1730633170_GSEA/hsa04724.png	43	81539;54407;5578;6512;23236;54331;196883;5567;2917;2918;2892;9229;255189;8681;2902;85358;22941;3710;2897;2903;3709;27165;2891;111;115;7220;55970;2890;2775;2782;2913;1742;2899;50944;112;2900;2776;107;3760;3708;775;10681;776	ADCY1;ADCY4;ADCY5;ADCY6;ADCY9;CACNA1C;CACNA1D;DLG4;DLGAP1;GLS2;GNAO1;GNAQ;GNB1;GNB5;GNG12;GNG2;GRIA1;GRIA2;GRIA3;GRIK1;GRIK3;GRIK4;GRIN1;GRIN2A;GRM3;GRM7;GRM8;ITPR1;ITPR2;ITPR3;JMJD7-PLA2G4B;KCNJ3;PLA2G4F;PLCB1;PRKACB;PRKCA;SHANK1;SHANK2;SHANK3;SLC1A7;SLC38A1;SLC38A2;TRPC1
hsa04725	Cholinergic synapse	http://www.kegg.jp/kegg-bin/show_pathway?hsa04725+3759+2353+5290+1139+3768+5594+207+8503+816+778+5578+1133+23236+54331+196883+5567+3786+814+3710+5295+3709+111+3717+115+55970+2775+2782+8973+5294+112+1385+2776+107+3760+1132+596+3708+775+10681+776+2767	-0.54466	-1.70352	0	0.0160996	112	./Project_wg_result1730633170_GSEA/hsa04725.png	41	3759;2353;5290;1139;3768;5594;207;8503;816;778;5578;1133;23236;54331;196883;5567;3786;814;3710;5295;3709;111;3717;115;55970;2775;2782;8973;5294;112;1385;2776;107;3760;1132;596;3708;775;10681;776;2767	ADCY1;ADCY4;ADCY5;ADCY6;ADCY9;AKT1;BCL2;CACNA1C;CACNA1D;CACNA1F;CAMK2B;CAMK4;CHRM4;CHRM5;CHRNA6;CHRNA7;CREB1;FOS;GNA11;GNAO1;GNAQ;GNB1;GNB5;GNG12;GNG2;ITPR1;ITPR2;ITPR3;JAK2;KCNJ12;KCNJ2;KCNJ3;KCNQ3;MAPK1;PIK3CA;PIK3CG;PIK3R1;PIK3R3;PLCB1;PRKACB;PRKCA
hsa04512	ECM-receptor interaction	http://www.kegg.jp/kegg-bin/show_pathway?hsa04512+22801+960+1282+2335+6385+7143+1277+375790+8515+131873+9900+1278+7058+5649+7448+7060+1287+7148+3910+63923+3912+3655+3680+3693+3673+1288+3911+7057+7450+1293+1101+3676+3672+3908+3913+3685+3339+2814+3675+3909+3690+8516	-0.603276	-1.80471	0	0.0168914	80	./Project_wg_result1730633170_GSEA/hsa04512.png	42	22801;960;1282;2335;6385;7143;1277;375790;8515;131873;9900;1278;7058;5649;7448;7060;1287;7148;3910;63923;3912;3655;3680;3693;3673;1288;3911;7057;7450;1293;1101;3676;3672;3908;3913;3685;3339;2814;3675;3909;3690;8516	AGRN;CD44;CHAD;COL1A1;COL1A2;COL4A1;COL4A5;COL4A6;COL6A3;COL6A6;FN1;GP5;HSPG2;ITGA1;ITGA10;ITGA11;ITGA2;ITGA3;ITGA4;ITGA6;ITGA8;ITGA9;ITGAV;ITGB3;ITGB5;LAMA2;LAMA3;LAMA4;LAMA5;LAMB1;LAMB2;RELN;SDC4;SV2A;THBS1;THBS2;THBS4;TNN;TNR;TNXB;VTN;VWF
hsa04080	Neuroactive ligand-receptor interaction	http://www.kegg.jp/kegg-bin/show_pathway?hsa04080+148+719+2562+7252+10886+9340+554+5021+2895+2898+4158+2569+4985+624+6754+2847+1813+4889+2901+1395+2914+5025+2893+154+187+4887+2925+2905+2561+1139+10161+5734+3354+150+3350+3352+1133+59340+4829+2570+3356+6870+5732+1511+799+2151+2894+2837+1268+2917+5729+10800+1812+2918+2892+4886+1903+1901+3351+3274+6751+2846+2902+3357+5028+886+1910+2897+2555+8001+7068…	-0.488065	-1.67361	0	0.0170834	274	./Project_wg_result1730633170_GSEA/hsa04080.png	105	148;719;2562;7252;10886;9340;554;5021;2895;2898;4158;2569;4985;624;6754;2847;1813;4889;2901;1395;2914;5025;2893;154;187;4887;2925;2905;2561;1139;10161;5734;3354;150;3350;3352;1133;59340;4829;2570;3356;6870;5732;1511;799;2151;2894;2837;1268;2917;5729;10800;1812;2918;2892;4886;1903;1901;3351;3274;6751;2846;2902;3357;5028;886;1910;2897;2555;8001;7068;1902;53829;2908;2903;7433;5618;2891;10203;5724;19…	ADCYAP1R1;ADRA1A;ADRA2A;ADRB2;AGTR1;APLNR;AVPR1A;AVPR2;BDKRB2;C3AR1;CALCR;CALCRL;CCKAR;CHRM4;CHRM5;CHRNA6;CHRNA7;CNR1;CRHR2;CTSG;CYSLTR1;CYSLTR2;DRD1;DRD2;EDNRA;EDNRB;F2R;F2RL2;GABRA2;GABRB2;GABRB3;GABRR1;GABRR2;GIPR;GLP2R;GLRA3;GLRB;GNRHR;GRIA1;GRIA2;GRIA3;GRIA4;GRID1;GRID2;GRIK1;GRIK2;GRIK3;GRIK4;GRIK5;GRIN1;GRIN2A;GRIN2C;GRM3;GRM4;GRM7;GRM8;GRPR;HRH2;HRH4;HTR1A;HTR1B;HTR1D;HTR1E;HTR1F;HTR2A;HT…
